# Supplementary material for: Transcriptional signature of islet neogenesis-associated protein peptide-treated rat pancreatic islets reveals induction of novel long non-coding RNAs
Source: Front Endocrinol (Lausanne). 2023 Sep 29;14:1226615. doi: 10.3389/fendo.2023.1226615 (PMC10570750; doi:10.3389/fendo.2023.1226615)
Supplement: Supplementary file 3 [file Table_1.xlsx]

## Sheet: Supplementary Table 1
Supplementary Table 1. Alignment details for raw RNA-seq and ChIP-seq data used in this study
Sample	Source organism	Experiment	Description	Total reads	Mapped reads	Source
Ctrl rat islets	Rattus norvegicus	RNA-seq	Control rat pancreatic islets. Replicate 1.	41066010	3.88484e+07	This study
Ctrl rat islets	Rattus norvegicus	RNA-seq	Control rat pancreatic islets. Replicate 2.	40077968	3.93766e+07	This study
Ctrl rat islets	Rattus norvegicus	RNA-seq	Control rat pancreatic islets. Replicate 3.	46320566	4.40694e+07	This study
INGAP-PP treated rat islets	Rattus norvegicus	RNA-seq	INGAP-PP treated rat pancreatic islets. Replicate 1.	42361134	4.02939e+07	This study
INGAP-PP treated rat islets	Rattus norvegicus	RNA-seq	INGAP-PP treated rat pancreatic islets. Replicate 2.	41225072	3.93658e+07	This study
INGAP-PP treated rat islets	Rattus norvegicus	RNA-seq	INGAP-PP treated rat pancreatic islets. Replicate 3.	46305405	4.38466e+07	This study
Ctrl rat islets (public dataset)	Rattus norvegicus	RNA-seq	Control rat pancreatic islets (public dataset). Replicate 1.	37317831	3.51758e+07	SRR9682416
Ctrl rat islets (public dataset)	Rattus norvegicus	RNA-seq	Control rat pancreatic islets (public dataset). Replicate 2.	37669128	3.52319e+07	SRR9682402
Ctrl rat islets (public dataset)	Rattus norvegicus	RNA-seq	Control rat pancreatic islets (public dataset). Replicate 3.	39819805	3.77213e+07	SRR9682410
Rat liver	Rattus norvegicus	RNA-seq	Rat liver (public dataset). Replicate 1.	41904235	4.00353e+07	SRR8335082
Rat liver	Rattus norvegicus	RNA-seq	Rat liver (public dataset). Replicate 2.	48453997	4.62784e+07	SRR8335083
Rat liver	Rattus norvegicus	RNA-seq	Rat liver (public dataset). Replicate 3.	42393986	4.04481e+07	SRR8335084
Rat brain	Rattus norvegicus	RNA-seq	Rat brain (public dataset). Replicate 1.	53911568	4.94261e+07	SRR12389348
Rat brain	Rattus norvegicus	RNA-seq	Rat brain (public dataset). Replicate 2.	52675103	4.69177e+07	SRR12389349
Rat brain	Rattus norvegicus	RNA-seq	Rat brain (public dataset). Replicate 3.	45845200	4.1389e+07	SRR12389350
INS-1 DMSO	Rattus norvegicus	RNA-seq	Rat INS-1 cells treated with DMSO. Replicate 1	12234501	1.15592e+07	SRP103617
INS-1 DMSO	Rattus norvegicus	RNA-seq	Rat INS-1 cells treated with DMSO. Replicate 2	11747991	1.11089e+07	SRP103617
IL1β	Rattus norvegicus	RNA-seq	Rat INS-1 cells treated with IL1β. Replicate 1	10559459	9.94912e+06	SRP103617
IL1β	Rattus norvegicus	RNA-seq	Rat INS-1 cells treated with IL1β. Replicate 2	13272996	1.25071e+07	SRP103617
IL1β+Cal	Rattus norvegicus	RNA-seq	Rat INS-1 cells treated with IL1β + Calcipotriol. Replicate 1	13261410	1.25002e+07	SRP103617
IL1β+Cal	Rattus norvegicus	RNA-seq	Rat INS-1 cells treated with IL1β + Calcipotriol. Replicate 2	11656841	1.09819e+07	SRP103617
INS-1 (untreated)	Rattus norvegicus	RNA-seq	Rat INS-1 cells	42307555	4.03656e+07	SRP116556 (sample SRR5989258)
H3K4me3	Rattus norvegicus	ChIP-seq	Rat INS-1 cells	17562011	12161590	SRP116556 (sample SRR5989257)
H3K4me1	Rattus norvegicus	ChIP-seq	Rat INS-1 cells	15890225	13305152	SRP116556 (sample SRR5989256)
H3K27ac	Rattus norvegicus	ChIP-seq	Rat INS-1 cells	21754381	17624771	SRP116556 (sample SRR5989261)
H3K36me3	Rattus norvegicus	ChIP-seq	Rat INS-1 cells	16593272	11849454	SRP116556 (sample SRR5989255)
H3K79me2	Rattus norvegicus	ChIP-seq	Rat INS-1 cells	19649489	16551134	SRP116556 (sample SRR5989262)
ATAC-seq	Rattus norvegicus	ATAC-seq	Rat INS-1 cells	74947809	69431650	SRP116556 (sample SRR5989272)
Neurod1	Rattus norvegicus	ChIP-seq	Rat INS-1 cells	16755847	12456556	SRP185889 (sample SRR8574093)
H3K27ac DMSO	Rattus norvegicus	ChIP-seq	Rat INS-1 cells treated with vehicle (DMSO)	9596238	8476037	SRP103615 (sample SRR5437666)
H3K27ac IL1β	Rattus norvegicus	ChIP-seq	Rat INS-1 cells treated with IL1β	8995597	7942209	SRP103615 (sample SRR5437668)
H3K27ac IL1β+Cal	Rattus norvegicus	ChIP-seq	Rat INS-1 cells treated with IL1β+Cal	15545030	13323317	SRP103615 (sample SRR5437669)
ATAC-seq DMSO	Rattus norvegicus	ATAC-seq	Rat INS-1 cells treated with vehicle (DMSO)	14752719	14469466	SRP103615 (sample SRR5437674)
ATAC-seq IL1β	Rattus norvegicus	ATAC-seq	Rat INS-1 cells treated with IL1β	17302603	16953090	SRP103615 (sample SRR5437675)
ATAC-seq IL1β+Cal	Rattus norvegicus	ATAC-seq	Rat INS-1 cells treated with IL1β+Cal	15212066	14854582	SRP103615 (sample SRR5437676)

## Sheet: Supplementary Table 2
Supplementary Table 2. List of genes with expression consistently detected (>0.5 TPM) in control or INGAP-PP-treated rat pancreatic islets, which included 1,266 unannotated rat transcripts
Chr	Start	End	gene ID	C9	I9	C11	I11	C16	I16	FC9	FC11	FC16	Avg FC	SEM FC	p_val_LME	Unannotated transcript	Mouse homolog
chr7	102294805	102444929	A1bg	13.9434	17.7883	7.98538	8.54169	6.64211	6.79464	1.27575	1.06967	1.02296	1.12279	0.0776587	0.249445	NO	NA
chr1	250426027	250514863	A1cf	0.953266	0.884706	0.303308	0.957616	0.443231	2.77824	0.928079	3.15724	6.26816	3.45116	1.54854	0.225109	NO	A1cf
chr5	146933592	146948556	A3galt2	8.96607	7.89232	8.52538	11.7046	10.2237	10.7441	0.880244	1.37292	1.0509	1.10135	0.144442	0.595489	NO	A3galt2
chr20	5486474	5498987	AA926063	0.845392	1.55831	0.67128	1.04909	0.339094	1.33952	1.8433	1.56281	3.95029	2.45213	0.75344	0.0730295	NO	NA
chr7	143937198	143956668	Aaas	6.54807	6.80649	6.86328	7.63831	5.35192	7.95435	1.03947	1.11292	1.48626	1.21288	0.138324	0.179076	NO	Aaas
chr12	36512393	36555694	Aacs	40.805	44.523	34.5837	36.8763	57.1767	60.8586	1.09112	1.06629	1.06439	1.07393	0.00860861	0.01222	NO	Aacs
chr17	1798224	1830011	Aaed1	39.194	46.0413	29.7356	30.2773	35.2042	35.9397	1.1747	1.01822	1.02089	1.07127	0.0517222	0.294756	NO	NA
chr8	68526063	68564604	Aagab	36.6833	45.1724	34.4502	34.884	23.7457	25.873	1.23141	1.01259	1.08959	1.1112	0.0640856	0.21706	NO	Aagab
chr4	118653851	118806796	Aak1	21.754	28.6735	19.9413	21.468	29.2292	31.9865	1.31808	1.07656	1.09434	1.16299	0.0777142	0.152307	NO	No_Homolog
chr1	162519513	162549211	Aamdc	5.73062	4.98711	4.26257	4.34044	2.0992	1.41734	0.870256	1.01827	0.675181	0.854569	0.0993511	0.26358	NO	Aamdc
chr9	81560836	81566642	Aamp	64.7317	78.6171	80.8433	82.3952	55.1032	54.9743	1.21451	1.0192	0.997661	1.07712	0.0689731	0.376026	NO	Aamp
chr3	152626738	152650190	Aar2	11.4195	12.855	11.075	13.23	12.1598	12.6651	1.1257	1.19458	1.04155	1.12061	0.0442493	0.0656323	NO	Aar2
chr19	43193264	43215281	Aars	148.312	180.747	152.239	162.589	106.817	113.377	1.21869	1.06798	1.06142	1.11603	0.0513664	0.139656	NO	Aars
chr9	17869301	17881762	Aars2	4.84287	6.39855	4.26363	4.54511	4.86176	5.24626	1.32123	1.06602	1.07909	1.15545	0.082978	0.187644	NO	Aars2
chr10	89317974	89331078	Aarsd1	8.50982	9.61352	10.2017	10.3971	6.27785	6.37242	1.1297	1.01915	1.01506	1.05464	0.0375496	0.277688	NO	Aarsd1
chr14	33619990	33647268	Aasdh	7.456	8.74605	6.45656	7.434	5.59748	5.7091	1.17302	1.15139	1.01994	1.11478	0.0478302	0.137446	NO	Aasdh
chr8	1432757	1450175	Aasdhppt	34.9691	35.4547	34.1784	37.5807	30.7733	32.8411	1.01389	1.09955	1.06719	1.06021	0.0249733	0.13457	NO	Aasdhppt
chr4	50152005	50209025	Aass	40.8528	38.9967	31.1202	29.0164	58.003	57.8333	0.954568	0.932398	0.997074	0.961347	0.0189754	0.179148	NO	Aass
chr10	71744648	71837851	Aatf	14.2939	14.681	14.5214	15.0961	9.76004	9.5407	1.02708	1.03957	0.977527	1.01473	0.0189462	0.516738	NO	Aatf
chr10	7092899	7200439	Abat	71.367	86.4757	46.1554	52.8297	105.488	111.66	1.2117	1.1446	1.05851	1.13827	0.0443357	0.0822782	NO	Abat
chr5	69829538	69983062	Abca1	26.1723	32.0961	16.751	19.469	31.9798	33.2866	1.22634	1.16226	1.04086	1.14315	0.0543875	0.112933	NO	Abca1
chr3	2648787	2668770	Abca2	25.1793	39.0802	19.4536	22.1538	35.1598	38.6559	1.55208	1.1388	1.09944	1.26344	0.144766	0.18168	NO	Abca2
chr10	13723365	13780558	Abca3	22.8574	33.1007	23.244	24.8174	30.5055	30.3449	1.44814	1.06769	0.994736	1.17019	0.140563	0.339505	NO	Abca3
chr10	98573226	98645028	Abca5	4.83285	5.79935	2.89862	3.95767	5.96662	5.59595	1.19999	1.36536	0.937876	1.16774	0.124453	0.325765	NO	Abca5
chr7	12742433	12762423	Abca7	10.8455	14.4059	9.14442	10.7791	18.0671	22.9376	1.32828	1.17876	1.26958	1.25888	0.0434929	0.0238077	NO	Abca7
chr10	98319480	98390484	Abca8a	0.910981	1.03706	0.571505	0.592356	0.520847	0.846146	1.13839	1.03648	1.62456	1.26648	0.18144	0.235239	NO	No_Homolog
chr19	56742809	56772904	Abcb10	5.35606	6.22072	4.36294	5.4255	5.01351	5.26714	1.16144	1.24354	1.05059	1.15186	0.0559059	0.103092	NO	Abcb10
chr4	22339829	22517642	Abcb1a	1.69973	2.42189	1.51196	1.63839	0.790278	0.782423	1.42487	1.08362	0.99006	1.16618	0.132133	0.328133	NO	Abcb1a
chr4	22225123	22307577	Abcb1b	6.9258	6.783	7.32857	8.9054	2.02861	2.29293	0.979381	1.21516	1.1303	1.10828	0.0689487	0.286797	NO	Abcb1b
chr4	22133984	22192687	Abcb4	12.8417	14.7012	9.68419	10.0663	11.4634	10.5968	1.1448	1.03946	0.924401	1.03622	0.0636444	0.655567	NO	No_Homolog
chr9	82373950	82382228	Abcb6	18.0346	23.7	17.617	18.6788	23.7616	24.2959	1.31414	1.06027	1.02249	1.1323	0.0915715	0.27115	NO	Abcb6
chrX	75147293	75292013	Abcb7	7.7956	8.80971	5.53736	5.80198	9.93658	9.98493	1.13009	1.04779	1.00487	1.06091	0.036739	0.238717	NO	Abcb7
chr4	7296538	7311856	Abcb8	23.2026	31.8846	21.48	24.4378	16.7547	17.8814	1.37418	1.1377	1.06725	1.19304	0.092824	0.155657	NO	Abcb8
chr12	37923974	37956678	Abcb9	20.0946	25.1438	19.1332	18.8454	19.8132	21.8585	1.25127	0.984958	1.10323	1.11315	0.0770384	0.276677	NO	Abcb9
chr10	546841	672235	Abcc1	14.9043	16.6287	8.76596	11.5897	11.5866	12.5308	1.1157	1.32212	1.08149	1.1731	0.0751618	0.125613	NO	No_Homolog
chr9	17041351	17061263	Abcc10	8.08712	11.2329	8.27928	9.16808	6.39995	6.95353	1.38899	1.10735	1.0865	1.19428	0.0975406	0.166598	NO	Abcc10
chr10	82047308	82116928	Abcc3	32.8322	39.5872	24.1118	29.0583	17.5632	23.6277	1.20574	1.20515	1.3453	1.25206	0.0466186	0.0240465	NO	Abcc3
chr15	103695415	103927989	Abcc4	26.8644	33.2593	16.8107	18.5078	23.2334	23.6341	1.23805	1.10095	1.01724	1.11875	0.0643575	0.199069	NO	Abcc4
chr11	84395982	84490215	Abcc5	15.8754	19.4731	13.5323	13.95	18.3873	20.8404	1.22662	1.03087	1.13341	1.1303	0.0565312	0.140166	NO	Abcc5
chr1	102110607	102191396	Abcc8	116.898	153.64	108.282	114.058	122.677	128.487	1.31431	1.05334	1.04736	1.13834	0.0880038	0.239549	NO	Abcc8
chr4	176760957	176929169	Abcc9	3.32767	4.15464	2.75967	4.23913	6.55566	9.16521	1.24851	1.5361	1.39806	1.39422	0.0830422	0.0301198	NO	Abcc9
chrX	157073860	157095652	Abcd1	4.83795	5.18819	5.90858	5.428	3.66156	4.56811	1.0724	0.918664	1.24758	1.07955	0.0950184	0.52797	NO	Abcd1
chr2	225335695	225447865	Abcd3	33.4509	36.5151	31.4637	32.9509	30.0283	29.5843	1.0916	1.04727	0.985215	1.04136	0.0308535	0.314389	NO	Abcd3
chr6	108315026	108329550	Abcd4	3.78828	4.15336	3.60819	4.41561	1.54786	2.08438	1.09637	1.22377	1.34662	1.22225	0.0722448	0.0566484	NO	Abcd4
chr19	31867960	31892863	Abce1	35.4098	39.5858	30.0185	34.6069	36.5637	39.0814	1.11793	1.15285	1.06886	1.11321	0.0243614	0.0393794	NO	Abce1
chr20	3309914	3322828	Abcf1	41.8338	51.821	44.0076	47.4998	38.2703	41.577	1.23874	1.07935	1.0864	1.13483	0.0519922	0.109469	NO	Abcf1
chr4	7122850	7135607	Abcf2	30.5157	32.6729	32.6743	34.8214	22.8102	27.1691	1.07069	1.06571	1.1911	1.10917	0.0409896	0.104676	NO	NA
chr11	84026206	84037938	Abcf3	41.2257	45.4804	45.6902	45.6612	40.0902	42.1275	1.10321	0.999365	1.05082	1.05113	0.0299769	0.227923	NO	Abcf3
chr20	9743269	9842735	Abcg1	40.1208	57.1374	36.8747	38.317	41.138	43.9514	1.42413	1.03911	1.06839	1.17721	0.12375	0.269374	NO	Abcg1
chr14	5733361	6104164	Abcg3	12.3649	13.717	9.52043	13.5128	12.573	15.1706	1.10936	1.41935	1.2066	1.2451	0.091533	0.0957478	NO	Abcg3
chr14	6488655	6541220	Abcg3l1	5.98664	5.84542	4.97889	6.8207	3.21179	4.14576	0.97641	1.36992	1.2908	1.21238	0.120174	0.228645	NO	Abcg3
chr14	5568023	5747000	Abcg3l4	10.9237	11.7722	10.2109	11.9347	6.06361	7.72399	1.07768	1.16882	1.27383	1.17344	0.0566697	0.0755481	NO	Abcg3
chr8	48604915	48626219	Abcg4	1.15164	1.70987	1.14655	1.06752	1.29255	1.55854	1.48473	0.931075	1.20578	1.2072	0.159828	0.32262	NO	Abcg4
chr6	26787807	26792795	Abhd1	1.7306	1.85396	2.27988	1.45863	1.45986	1.66591	1.07128	0.639783	1.14114	0.950735	0.156779	0.622187	NO	No_Homolog
chr11	60053719	60068142	Abhd10	2.05945	2.70739	2.06198	2.0412	2.25346	2.41443	1.31462	0.989921	1.07143	1.12532	0.0975277	0.31956	NO	Abhd10
chr12	24722277	24725760	Abhd11	5.7996	6.65944	7.65229	6.95268	5.00258	3.67532	1.14826	0.908575	0.734684	0.930506	0.119891	0.570765	NO	Abhd11
chr12	24721190	24722177	Abhd11os	2.46889	2.1267	2.34655	2.12081	1.76023	1.73182	0.861398	0.903797	0.983861	0.916352	0.0359051	0.153889	NO	NA
chr3	146630298	146690375	Abhd12	28.8132	30.9272	28.2949	27.4248	26.4944	28.1591	1.07337	0.969251	1.06283	1.03515	0.0330905	0.410697	NO	Abhd12
chr16	85315275	85330108	Abhd13	8.86599	10.5366	8.03209	8.67713	8.32277	9.41439	1.18843	1.08031	1.13116	1.1333	0.031231	0.0472283	NO	Abhd13
chr8	115141575	115151222	Abhd14a	12.7056	14.1298	9.21243	10.0673	5.34608	6.0605	1.1121	1.0928	1.13363	1.11284	0.0117941	0.00661971	NO	Abhd14a
chr8	115149638	115165706	Abhd14b	95.8602	105.945	89.908	86.8691	96.5232	98.8346	1.10521	0.9662	1.02395	1.03178	0.0403192	0.523993	NO	Abhd14b
chr20	5080070	5094935	Abhd16a	35.0914	40.3846	35.7823	35.3856	29.9294	33.4083	1.15084	0.988913	1.11624	1.08533	0.0492324	0.227342	NO	Abhd16a
chr7	11992543	12001150	Abhd17a	20.6688	25.82	26.4284	26.2043	28.1355	29.6693	1.24923	0.991521	1.05452	1.09842	0.0775649	0.32569	NO	Abhd17a
chr1	239266140	239301133	Abhd17b	10.6764	12.785	10.9327	11.267	11.2492	10.9411	1.1975	1.03058	0.972616	1.0669	0.0674101	0.348767	NO	Abhd17b
chr1	146248505	146289465	Abhd17c	36.3457	51.2278	48.0199	45.97	48.243	49.6008	1.40946	0.95731	1.02814	1.13164	0.140407	0.385095	NO	Abhd17c
chr2	127770588	127828218	Abhd18	3.32348	4.42802	3.33897	3.05638	4.10127	4.51592	1.33235	0.915367	1.1011	1.11627	0.120611	0.449211	NO	NA
chr1	140998240	141092236	Abhd2	69.717	88.5679	65.4459	73.411	72.0297	73.9515	1.27039	1.12171	1.02668	1.13959	0.0709197	0.176671	NO	Abhd2
chr18	1892413	1946840	Abhd3	5.46612	6.2567	4.74449	4.10649	16.4023	14.7576	1.14463	0.86553	0.899727	0.969963	0.0878908	0.694961	NO	Abhd3
chr15	32888233	32909195	Abhd4	18.8975	22.7352	22.5147	25.0544	22.3333	22.7619	1.20308	1.1128	1.01919	1.11169	0.0530861	0.162476	NO	Abhd4
chr8	130973222	131001448	Abhd5	10.2655	10.4618	9.37216	10.7191	10.8955	12.2539	1.01912	1.14372	1.12467	1.09584	0.0387515	0.12873	NO	Abhd5
chr15	18647903	18695133	Abhd6	38.7786	47.9737	41.4711	43.3598	41.0574	39.7721	1.23712	1.04554	0.968695	1.08379	0.0798111	0.324786	NO	Abhd6
chr16	19866028	19872765	Abhd8	24.407	27.8105	30.1708	29.7605	27.0331	29.1464	1.13945	0.986401	1.07817	1.06801	0.0444718	0.266928	NO	Abhd8
chr17	89951662	90033334	Abi1	23.7921	27.8424	25.4853	26.7501	22.6698	26.3124	1.17024	1.04963	1.16068	1.12685	0.038709	0.0773723	NO	Abi1
chr9	67199461	67284504	Abi2	14.2409	17.8423	12.545	14.215	15.2203	17.0452	1.25289	1.13312	1.1199	1.16864	0.0422996	0.0499322	NO	Abi2
chr10	83644086	83655182	Abi3	1.69582	2.09191	2.4882	2.68597	0.88756	1.57414	1.23357	1.07948	1.77356	1.3622	0.210431	0.155764	NO	Abi3
chr11	46206932	46422791	Abi3bp	1.02548	1.03672	0.659112	0.756488	0.584188	0.620813	1.01096	1.14774	1.06269	1.0738	0.0398721	0.200543	NO	No_Homolog
chr3	10041820	10145096	Abl1	9.14299	13.1148	10.1872	12.3315	13.4061	14.8203	1.43441	1.21049	1.10549	1.25013	0.0969973	0.102537	NO	Abl1
chr13	74154533	74333244	Abl2	5.65575	6.79406	3.9613	4.86434	7.73294	8.68515	1.20127	1.22797	1.12314	1.18412	0.0314525	0.0188014	NO	Abl2
chr1	277853849	278343289	Ablim1	20.5922	13.755	8.2292	9.08832	12.6633	19.5928	0.667972	1.1044	1.54721	1.10653	0.253818	0.879292	NO	Ablim1
chr14	80044217	80169491	Ablim2	3.33021	4.55261	3.0798	3.94022	5.9596	4.29471	1.36706	1.27938	0.720638	1.12236	0.202449	0.768878	NO	Ablim2
chr18	57126534	57245965	Ablim3	2.56699	3.77386	2.40426	2.61442	1.06078	1.30966	1.47015	1.08741	1.23462	1.26406	0.111463	0.156776	NO	Ablim3
chr3	4374679	4394374	Abo	5.8123	6.86515	6.24848	5.4576	4.90983	4.98784	1.18114	0.873428	1.01589	1.02349	0.0889105	0.871041	NO	Abo
chr10	64565121	64657079	Abr	34.3464	46.2909	35.6285	37.0866	32.496	33.5921	1.34777	1.04092	1.03373	1.14081	0.103501	0.291996	NO	Abr
chr1	13165583	13176007	Abracl	30.9617	24.0463	31.9986	39.4466	19.1483	20.4433	0.776647	1.23276	1.06763	1.02568	0.133329	0.960756	NO	Abracl
chr17	43946118	43948224	Abt1	13.0219	15.2815	13.5923	15.8592	10.489	9.57337	1.17352	1.16678	0.912709	1.08434	0.0858365	0.4562	NO	No_Homolog
chr4	120778580	120784807	Abtb1	12.9012	15.7442	11.806	12.9151	7.27984	8.59547	1.22038	1.09394	1.18072	1.16501	0.0373356	0.0437767	NO	Abtb1
chr3	93494706	93648750	Abtb2	4.87905	7.50141	5.51141	5.24399	6.97777	7.91444	1.53747	0.95148	1.13424	1.20773	0.173107	0.347464	NO	Abtb2
chr8	128027880	128040892	Acaa1	14.8939	18.6928	15.6193	15.0664	14.2961	14.7837	1.25506	0.964605	1.03411	1.08459	0.0875642	0.44203	NO	NA
chr18	70733872	70762395	Acaa2	24.9457	30.0985	29.2811	32.6242	20.2804	21.9799	1.20656	1.11417	1.0838	1.13485	0.0369142	0.06054	NO	Acaa2
chr10	71441500	71721877	Acaca	6.53436	8.43147	5.71393	6.19588	9.39325	9.6708	1.29033	1.08435	1.02955	1.13474	0.0793856	0.218206	NO	Acaca
chr12	40417918	40460846	Acad10	2.78925	3.31148	2.23186	2.69796	2.44443	2.26213	1.18723	1.20884	0.92542	1.10716	0.0910858	0.37782	NO	No_Homolog
chr8	112594758	112676275	Acad11	31.9227	38.0299	31.014	31.6537	28.0709	28.4645	1.19131	1.02063	1.01402	1.07532	0.0580281	0.316613	NO	Acad11
chr8	28018380	28044967	Acad8	27.2307	28.0623	22.2548	25.2089	26.11	28.803	1.03054	1.13274	1.10314	1.0888	0.0303609	0.0953153	NO	Acad8
chr2	122782051	122806166	Acad9	9.2462	9.69952	9.66732	10.9797	8.45141	8.55029	1.04903	1.13575	1.0117	1.06549	0.0367451	0.211507	NO	Acad9
chr9	73833368	73871857	Acadl	22.3523	24.4217	27.8697	30.9364	20.8097	21.5503	1.09258	1.11004	1.03559	1.0794	0.0224779	0.0697144	NO	Acadl
chr2	260124418	260148589	Acadm	15.5675	16.3153	15.3217	16.1716	14.3631	14.1983	1.04803	1.05547	0.988525	1.03068	0.0211853	0.287156	NO	Acadm
chr12	47254503	47263747	Acads	10.5356	11.0121	11.2887	11.5414	15.6398	18.419	1.04522	1.02239	1.1777	1.08177	0.0484172	0.227808	NO	Acads
chr1	201981362	202022771	Acadsb	13.993	16.0953	8.93563	9.95037	10.6124	13.8304	1.15024	1.11356	1.30322	1.18901	0.0580807	0.0713727	NO	Acadsb
chr10	56619321	56624468	Acadvl	32.9301	38.3389	30.8892	33.3136	27.2746	29.1129	1.16425	1.07849	1.0674	1.10338	0.0306036	0.0713594	NO	Acadvl
chr11	73078912	73194089	Acap2	12.5037	13.2523	9.90019	11.7657	12.1473	13.7869	1.05987	1.18844	1.13497	1.12776	0.0372887	0.0683124	NO	Acap2
chr5	173340060	173354756	Acap3	11.4083	14.065	13.398	12.4739	7.97535	11.5786	1.23287	0.931024	1.4518	1.20523	0.150968	0.319914	NO	Acap3
chr8	58166990	58195884	Acat1	26.5875	28.9487	33.7038	30.7158	31.8063	32.1418	1.08881	0.911346	1.01055	1.00357	0.0513484	0.989307	NO	Acat1
chr1	47972399	48025730	Acat2	14.1746	15.1591	16.2874	19.3453	44.6101	52.0914	1.06946	1.18775	1.16771	1.14164	0.036551	0.0578478	NO	Acat2
chr13	99004919	99035520	Acbd3	28.3406	37.6463	29.0626	31.3694	32.6533	36.0266	1.32835	1.07938	1.10331	1.17035	0.0793042	0.145987	NO	Acbd3
chr10	91186131	91200081	Acbd4	4.37822	5.36639	5.00998	5.01295	2.66206	2.37026	1.2257	1.00059	0.890387	1.03889	0.0986734	0.73549	NO	Acbd4
chr17	89878659	89924916	Acbd5	29.2577	30.598	22.8787	25.3473	21.1123	24.0249	1.04581	1.1079	1.13796	1.09722	0.0271318	0.0649851	NO	Acbd5
chr13	73196504	73334077	Acbd6	20.1693	19.0838	21.29	22.0513	17.2471	18.7722	0.946177	1.03576	1.08843	1.02345	0.0415219	0.652498	NO	Acbd6
chr19	37665289	37668043	Acd	26.8478	31.6661	33.0192	34.6072	19.5133	22.8408	1.17947	1.04809	1.17053	1.1327	0.0423803	0.0833603	NO	Acd
chr10	94170766	94228236	Ace	30.2453	36.5749	27.7443	28.5227	36.4352	40.26	1.20928	1.02805	1.10498	1.1141	0.0525129	0.15295	NO	Ace
chrX	32050734	32095860	Ace2	1.86211	2.08385	1.55261	2.54942	4.91197	5.49249	1.11908	1.64202	1.11818	1.29309	0.174463	0.180335	NO	Ace2
chr5	105230540	105279732	Acer2	1.41367	1.88131	1.35331	1.94551	0.983044	0.970874	1.3308	1.43759	0.98762	1.252	0.135738	0.20174	NO	Acer2
chr1	163160987	163263621	Acer3	6.42967	6.73475	6.35064	5.93603	5.8828	6.22856	1.04745	0.934714	1.05878	1.01365	0.0396011	0.790502	NO	Acer3
chr15	33288369	33333256	Acin1	52.5768	64.391	47.8371	50.3241	54.689	61.8402	1.22471	1.05199	1.13076	1.13582	0.0499231	0.104045	NO	Acin1
chr9	97355881	97367455	Ackr3	3.94048	4.14502	3.43967	3.63795	6.30786	7.60176	1.05191	1.05764	1.20513	1.10489	0.0501437	0.177514	NO	NA
chr8	112643838	112651668	Ackr4	0.608699	0.475983	0.515459	0.490279	1.03814	0.960371	0.781968	0.95115	0.925086	0.886068	0.0525912	0.147058	NO	Ackr4
chr10	88349965	88442845	Acly	461.105	569.193	433.179	482.187	510.269	531.251	1.23441	1.11313	1.04112	1.12955	0.056399	0.137594	NO	Acly
chr5	56425076	56481218	Aco1	22.526	26.878	24.8191	28.1658	24.6533	24.6006	1.1932	1.13484	0.997861	1.10863	0.0578911	0.185334	NO	Aco1
chr7	123102493	123145608	Aco2	140.805	149.595	148.613	156.38	209.377	207.495	1.06243	1.05227	0.991012	1.03524	0.022306	0.257345	NO	Aco2
chr6	107485088	107537699	Acot1	8.05093	10.0194	8.72456	8.63444	6.67962	5.39757	1.2445	0.98967	0.808064	1.01408	0.126579	0.989625	NO	Acot1
chr5	126347478	126395655	Acot11	2.12616	3.14734	1.67217	2.02654	1.97469	2.55726	1.48029	1.21192	1.29502	1.32908	0.0793209	0.0520274	NO	Acot11
chr17	42241141	42253611	Acot13	5.34061	5.96014	8.04943	7.31574	7.44499	5.12371	1.116	0.908852	0.688208	0.904355	0.123514	0.476905	NO	Acot13
chr6	107460596	107481189	Acot2	5.51279	6.95995	7.00962	6.52797	5.85762	7.01677	1.26251	0.931288	1.19789	1.13056	0.101368	0.271141	NO	Acot2
chr5	169357582	169450215	Acot7	12.8023	13.839	13.4372	14.9552	10.1078	10.2296	1.08098	1.11297	1.01205	1.06866	0.029775	0.146052	NO	Acot7
chr3	161260837	161272495	Acot8	8.86069	9.97285	9.67226	10.0114	4.53759	5.73014	1.12552	1.03506	1.26282	1.14113	0.0662081	0.14346	NO	Acot8
chrX	43543069	43592302	Acot9	9.76762	9.6802	10.0077	10.9142	8.82999	8.66982	0.99105	1.09058	0.981861	1.02117	0.0348111	0.612243	NO	Acot9
chr10	104722565	105201911	Acox1	40.5772	45.3918	40.072	44.4278	44.5984	45.7682	1.11865	1.1087	1.02623	1.08453	0.0292901	0.0989301	NO	Acox1
chr14	80313202	80358115	Acox3	6.46489	7.76925	6.83791	9.72064	3.88123	4.0828	1.20176	1.42158	1.05194	1.22509	0.107343	0.161717	NO	Acox3
chr6	49836064	49851714	Acp1	15.7279	16.4035	16.3033	17.4259	12.4453	12.6184	1.04296	1.06885	1.01391	1.04191	0.0158695	0.117335	NO	No_Homolog
chr3	80020346	80030365	Acp2	29.8085	31.3571	24.5352	29.4085	20.4458	21.1565	1.05195	1.19863	1.03476	1.09511	0.0519939	0.197179	NO	Acp2
chr8	23142733	23149067	Acp5	37.1406	41.3435	46.2076	47.1077	18.0165	16.4917	1.11316	1.01948	0.915366	1.016	0.0571254	0.829826	NO	No_Homolog
chr2	199284177	199305793	Acp6	9.92118	10.5465	11.1845	13.5262	8.00746	9.03842	1.06303	1.20937	1.12875	1.13372	0.0423197	0.08266	NO	Acp6
chr8	112838574	112884062	Acpp	15.4845	19.9563	8.9842	10.0278	29.0757	31.4239	1.28879	1.11616	1.08076	1.1619	0.0642601	0.1149	NO	Acpp
chr4	157563990	157577045	Acrbp	2.26104	3.1304	1.77704	2.22508	1.60423	2.08207	1.3845	1.25213	1.29786	1.31149	0.0388145	0.0197203	NO	Acrbp
chr10	82284719	82326771	Acsf2	0.991049	1.47138	1.30835	1.87913	1.68271	1.61533	1.48467	1.43626	0.959955	1.29363	0.167422	0.233665	NO	Acsf2
chr19	55594801	55635312	Acsf3	11.2916	14.2141	12.078	11.7999	8.60267	9.95165	1.25882	0.976971	1.15681	1.13087	0.0823892	0.25785	NO	Acsf3
chr16	48937456	49003898	Acsl1	13.9889	16.3614	12.5609	14.6208	16.2222	15.8277	1.1696	1.16399	0.975684	1.10309	0.0637251	0.254048	NO	Acsl1
chr9	84543709	84593565	Acsl3	15.0291	17.9848	9.98166	10.7955	14.5033	14.9752	1.19666	1.08153	1.03254	1.10358	0.048644	0.160361	NO	Acsl3
chrX	113596247	113660024	Acsl4	14.9587	16.2342	11.0774	11.9208	23.3114	24.9222	1.08527	1.07614	1.0691	1.07684	0.00468135	0.00299504	NO	Acsl4
chr1	276240611	276290012	Acsl5	41.43	44.6382	44.5893	47.0454	40.2604	41.2349	1.07744	1.05508	1.0242	1.05224	0.0154324	0.0748015	NO	Acsl5
chr10	39654771	39719357	Acsl6	5.36962	7.3247	5.57646	5.40995	6.97991	7.2065	1.3641	0.97014	1.03246	1.12223	0.122264	0.423345	NO	Acsl6
chr1	189514504	189541233	Acsm3	2.07141	2.00504	0.932477	0.935386	1.09726	1.32262	0.967959	1.00312	1.20538	1.05882	0.0739784	0.548006	NO	Acsm3
chr3	151029417	151075856	Acss2	17.8383	20.8846	16.7072	17.179	25.2573	27.0768	1.17077	1.02824	1.07204	1.09035	0.0421511	0.15559	NO	Acss2
chr7	49047022	49250953	Acss3	2.34745	2.90937	1.15007	1.49246	1.66451	1.82193	1.23937	1.29771	1.09457	1.21055	0.0603841	0.0621536	NO	Acss3
chr19	56674072	56677084	Acta1	2.03744	3.09758	2.52816	1.92929	2.34696	2.35135	1.52033	0.763119	1.00187	1.09511	0.223502	0.754934	NO	Acta1
chr1	252537614	252550394	Acta2	21.203	14.8004	32.8137	45.6953	25.0466	28.4669	0.698032	1.39257	1.13656	1.07572	0.20279	0.873834	NO	No_Homolog
chr12	13715826	13719450	Actb	525.446	509.155	594.465	715.649	554.07	574.29	0.968997	1.20385	1.03649	1.06978	0.0698104	0.427714	NO	Actb
chr3	105507403	105512939	Actc1	1.10877	1.39826	0.733669	0.789318	0.95794	0.792561	1.26109	1.07585	0.82736	1.05477	0.125649	0.738888	NO	Actc1
chr10	109518056	109526066	Actg1	236.15	209.371	309.934	338.228	301.825	328.524	0.886602	1.09129	1.08846	1.02212	0.0677626	0.824741	NO	Actg1
chr4	115215160	115239746	Actg2	1.00473	0.480234	1.55812	1.85268	2.2989	2.65925	0.477975	1.18905	1.15675	0.941257	0.231829	0.845408	NO	Actg2
chr2	119112776	119128870	Actl6a	20.7068	24.7351	22.1889	22.4311	17.9692	17.6739	1.19454	1.01091	0.983564	1.06301	0.0662403	0.444025	NO	Actl6a
chr12	22194562	22211107	Actl6b	11.239	14.4182	12.5246	11.1644	7.47995	8.48404	1.28287	0.8914	1.13424	1.10284	0.114093	0.507504	NO	Actl6b
chr6	103375790	103470797	Actn1	34.844	44.7708	42.5026	49.3967	51.565	53.6085	1.28489	1.16221	1.03963	1.16224	0.0708014	0.138119	NO	Actn1
chr1	87078012	87147347	Actn4	97.9536	133.75	109.296	121.413	84.0104	94.7472	1.36545	1.11086	1.1278	1.20137	0.082183	0.114723	NO	Actn4
chr6	93385457	93411605	Actr10	66.2357	69.3439	61.9795	67.2715	77.2836	73.3034	1.04693	1.08538	0.948498	1.02694	0.0407597	0.599315	NO	Actr10
chr1	266123864	266142621	Actr1a	42.6689	45.7592	45.4904	48.7403	51.148	52.2511	1.07243	1.07144	1.02157	1.05515	0.0167909	0.079366	NO	Actr1a
chr9	43267053	43276717	Actr1b	45.2213	60.8114	55.6479	58.8964	51.2332	52.2186	1.34475	1.05837	1.01923	1.14079	0.102606	0.24457	NO	Actr1b
chr14	104337978	104375840	Actr2	145.071	158.811	108.807	124.944	161.538	171.338	1.09471	1.14831	1.06066	1.10123	0.0255112	0.0530196	NO	Actr2
chr13	41694876	41738928	Actr3	43.4049	48.8484	47.1209	51.4251	49.3889	49.9015	1.12541	1.09134	1.01038	1.07571	0.0341149	0.153888	NO	Actr3
chr4	5644287	5672708	Actr3b	2.67058	3.45441	3.16797	3.29264	2.47603	3.62943	1.29351	1.03935	1.46583	1.26623	0.123866	0.0996122	NO	Actr3b
chr3	155118567	155132073	Actr5	3.36278	4.18754	3.26917	3.60351	2.85171	3.00034	1.24526	1.10227	1.05212	1.13322	0.0578631	0.141489	NO	Actr5
chr7	30377369	30397922	Actr6	10.4311	10.6424	9.66751	8.77832	8.02464	9.4831	1.02025	0.908023	1.18175	1.03667	0.0794431	0.731298	NO	Actr6
chr16	6047977	6070221	Actr8	24.3957	28.1825	22.9353	27.3149	17.0883	15.6823	1.15522	1.19096	0.917723	1.08797	0.0857449	0.438756	NO	Actr8
chr3	44432476	44552282	Acvr1	7.24239	10.0419	8.74728	9.41375	8.96194	11.6165	1.38655	1.07619	1.29621	1.25298	0.0921618	0.100313	NO	Acvr1
chr7	142817174	142860152	Acvr1b	2.62129	1.93486	2.74189	3.60323	2.20477	2.95289	0.738134	1.31414	1.33932	1.13053	0.196334	0.670248	NO	Acvr1b
chr3	44272859	44342501	Acvr1c	8.70067	8.25332	1.72486	3.52378	4.00526	4.99812	0.948584	2.04294	1.24789	1.41314	0.326538	0.315426	NO	Acvr1c
chr3	32947901	33034598	Acvr2a	11.6883	12.724	11.4695	11.9108	11.53	12.6852	1.08861	1.03848	1.10019	1.07576	0.0189384	0.0549468	NO	Acvr2a
chr8	128087308	128126776	Acvr2b	1.8772	2.91499	1.78106	1.86619	2.0124	2.31308	1.55284	1.0478	1.14941	1.25002	0.154225	0.227334	NO	Acvr2b
chr7	142769942	142787336	Acvrl1	1.76485	1.97717	2.65858	4.49252	2.9362	2.73639	1.12031	1.68982	0.931948	1.24736	0.227814	0.406094	NO	Acvrl1
chr8	115134792	115140171	Acy1	8.61421	10.406	9.73781	9.66469	4.26525	5.40046	1.20801	0.99249	1.26615	1.15555	0.0832398	0.200784	NO	Acy1
chr1	219233712	219237103	Acy3	0.810636	1.13852	0.93229	1.57122	1.05194	1.43271	1.40448	1.68534	1.36196	1.48393	0.10145	0.0337903	NO	Acy3
chr6	109097065	109110266	Acyp1	14.5356	13.5518	14.6688	14.5771	16.5591	13.1716	0.932317	0.993747	0.795426	0.907163	0.0586155	0.188547	NO	Acyp1
chr14	114891245	115052497	Acyp2	14.6228	15.2402	14.6753	15.362	15.9448	15.0817	1.04223	1.04679	0.945869	1.01163	0.0329072	0.751739	NO	Acyp2
chr3	160115840	160139947	Ada	3.37008	2.57519	3.56595	4.9795	3.36618	3.42395	0.764132	1.3964	1.01716	1.05923	0.183729	0.859149	NO	Ada
chr3	113091696	113109841	Adal	3.39814	3.96623	3.52855	3.12396	2.18117	2.69318	1.16717	0.885338	1.23474	1.09575	0.106999	0.522086	NO	NA
chr8	77107355	77243213	Adam10	27.1202	35.4859	23.0319	25.2262	35.2978	38.7149	1.30847	1.09527	1.09681	1.16685	0.0708112	0.125607	NO	Adam10
chr1	205951840	206286294	Adam12	6.59866	6.29542	5.20979	8.34193	14.0231	17.9635	0.954045	1.6012	1.28099	1.27875	0.186821	0.265211	NO	Adam12
chr2	188661831	188672337	Adam15	17.0455	21.6305	23.7134	27.1294	23.0528	22.8683	1.26898	1.14405	0.991997	1.13501	0.0800873	0.229586	NO	Adam15
chr6	43400525	43448280	Adam17	13.2695	14.7545	12.6763	16.1475	13.1478	14.3784	1.11191	1.27383	1.0936	1.15978	0.0572692	0.0616152	NO	Adam17
chr10	31146107	31240582	Adam19	4.44144	4.21986	4.66448	7.53864	5.99487	8.76043	0.950111	1.61618	1.46132	1.34254	0.201241	0.23564	NO	Adam19
chr12	40533731	40536632	Adam1a	1.42892	2.00084	1.56771	2.05079	1.65159	1.85713	1.40025	1.30814	1.12445	1.27761	0.0810652	0.0419163	NO	Adam1a
chr4	22700649	23002969	Adam22	1.50867	2.81422	1.02666	1.05228	1.07831	1.26186	1.86537	1.02496	1.17021	1.35351	0.259339	0.303099	NO	No_Homolog
chr6	105007053	105009516	Adam4l1	1.31808	1.52334	1.20037	0.525916	0.859936	0.993723	1.15572	0.43813	1.15558	0.916477	0.239174	0.680086	NO	Adam4
chr1	212317510	212332934	Adam8	1.95578	2.0125	1.44958	1.73892	0.92114	0.985608	1.029	1.1996	1.06999	1.09953	0.0514156	0.199001	NO	Adam8
chr16	71809961	71888656	Adam9	24.9411	28.8022	19.6511	24.0746	28.8519	30.2625	1.15481	1.2251	1.04889	1.14293	0.0512138	0.0995371	NO	Adam9
chr11	25342119	25350938	Adamts1	2.99802	3.10734	3.17548	4.31903	4.52209	6.37745	1.03647	1.36012	1.41029	1.26896	0.117145	0.147671	NO	Adamts1
chr7	18409147	18439012	Adamts10	30.8084	40.7982	22.3241	23.3312	17.0295	24.688	1.32425	1.04511	1.44972	1.27303	0.119576	0.139468	NO	Adamts10
chr2	61039072	61340687	Adamts12	4.25712	3.85769	2.95793	4.84953	7.56148	9.27892	0.906173	1.6395	1.22713	1.2576	0.212241	0.34897	NO	Adamts12
chr20	30812319	30888936	Adamts14	0.518611	0.598424	0.602147	0.797692	0.998619	1.34844	1.1539	1.32475	1.35031	1.27632	0.061653	0.0757923	NO	Adamts14
chr8	31977001	32000378	Adamts15	2.13463	3.43726	1.884	2.32109	3.6128	4.14729	1.61024	1.232	1.14795	1.33006	0.142174	0.116084	NO	Adamts15
chr1	127802872	128126764	Adamts17	3.00692	4.11292	1.96867	2.11419	1.16601	1.37548	1.36782	1.07392	1.17964	1.20712	0.0859473	0.163573	NO	Adamts17
chr10	36098051	36304416	Adamts2	3.17816	4.34449	3.6941	4.99113	6.08918	8.15641	1.36698	1.35111	1.33949	1.35253	0.00796795	0.000216133	NO	Adamts2
chr13	89622996	89632485	Adamts4	4.6963	4.49972	5.43802	8.51316	6.3097	6.52893	0.95814	1.56549	1.03474	1.18612	0.190967	0.434778	NO	Adamts4
chr11	25411174	25456639	Adamts5	0.570948	0.588298	0.333914	0.548347	0.341899	0.829743	1.03039	1.64218	2.42687	1.69981	0.404157	0.170473	NO	Adamts5
chr2	34374142	34589676	Adamts6	2.44143	2.17643	1.84383	2.50634	2.24083	2.71027	0.891457	1.35932	1.2095	1.15342	0.137939	0.346997	NO	Adamts6
chr8	97535777	97575661	Adamts7	1.91872	2.19015	1.90331	2.89569	1.80295	2.67091	1.14146	1.5214	1.48141	1.38143	0.120535	0.0695407	NO	Adamts7
chr8	32017684	32037529	Adamts8	0.911808	0.552819	0.894436	1.37061	0.704613	0.780698	0.606289	1.53238	1.10798	1.08222	0.267649	0.888023	NO	Adamts8
chr4	124660254	124860997	Adamts9	0.663472	0.571242	0.632749	0.84631	0.926879	1.1691	0.860989	1.33751	1.26133	1.15328	0.14779	0.408739	NO	Adamts9
chr3	5624473	5654890	Adamtsl2	1.30123	2.12745	1.83786	2.39479	2.37993	3.9136	1.63495	1.30303	1.64442	1.52747	0.112251	0.0375344	NO	Adamtsl2
chr2	197803572	197815058	Adamtsl4	0.61827	0.761785	0.702859	0.831277	0.490646	0.594238	1.23212	1.18271	1.21113	1.20866	0.0143188	0.0048801	NO	Adamtsl4
chr7	12228706	12237382	Adamtsl5	1.3493	1.49578	1.5319	1.69625	1.74047	2.33306	1.10855	1.10729	1.34048	1.18544	0.0775199	0.140318	NO	Adamtsl5
chr12	17416327	17468212	Adap1	2.85019	3.4649	2.86776	2.32537	1.68701	1.9779	1.21567	0.810865	1.17243	1.06632	0.128337	0.755014	NO	Adap1
chr10	67491178	67531428	Adap2	1.18914	1.48411	1.15419	1.24932	1.81109	1.84307	1.24806	1.08242	1.01766	1.11605	0.0686037	0.220833	NO	Adap2
chr2	189045551	189085448	Adar	29.5146	36.577	28.5973	32.3276	30.2729	31.073	1.23928	1.13044	1.02643	1.13205	0.0614509	0.144737	NO	Adar
chr20	11972352	12101022	Adarb1	2.11367	2.58662	2.13406	2.15101	1.79422	2.0065	1.22376	1.00794	1.11831	1.11667	0.0623055	0.202729	NO	Adarb1
chr19	44172496	44212147	Adat1	1.81069	1.67325	1.5361	1.81953	1.52418	1.83192	0.924095	1.18451	1.20191	1.10351	0.0898458	0.287648	NO	Adat1
chr1	7726447	7743268	Adat2	1.22349	1.10618	1.22778	1.56505	0.706951	1.077	0.904112	1.2747	1.52344	1.23408	0.179934	0.340179	NO	Adat2
chr6	111640652	111741418	Adck1	3.66811	4.76332	5.43794	4.72711	4.87458	5.74084	1.29858	0.869283	1.17771	1.11519	0.127808	0.518815	NO	Adck1
chr4	67359531	67373390	Adck2	19.0665	25.5	19.0868	19.9961	13.1812	14.2967	1.33742	1.04764	1.08463	1.15656	0.0910574	0.211808	NO	Adck2
chr13	98451629	98480438	Adck3	16.7253	20.2954	14.7067	14.8119	21.1929	21.5226	1.21346	1.00715	1.01556	1.07872	0.0674111	0.357746	NO	Adck3
chr1	84043487	84067066	Adck4	28.2767	33.0396	28.7552	33.9291	18.7161	25.3368	1.16844	1.17993	1.35374	1.23404	0.0599443	0.0465173	NO	Adck4
chr7	117643976	117661789	Adck5	0.759286	1.18633	1.04383	0.935434	0.618753	0.962046	1.56242	0.896159	1.55481	1.3378	0.220831	0.269956	NO	Adck5
chr14	87311970	87430504	Adcy1	5.65874	7.86895	2.76669	2.97105	3.78573	3.88826	1.39058	1.07386	1.02708	1.16384	0.114172	0.287451	NO	Adcy1
chr6	28570941	28648848	Adcy3	1.76751	1.87256	2.39566	3.4491	4.35446	5.63284	1.05943	1.43973	1.29358	1.26425	0.110757	0.131593	NO	Adcy3
chr15	34453917	34469779	Adcy4	2.95686	2.61334	3.25815	4.60095	2.86267	3.92228	0.883824	1.41214	1.37014	1.22203	0.169539	0.348107	NO	Adcy4
chr11	68695839	68842452	Adcy5	1.172	1.20374	0.844751	1.15578	1.41722	1.88905	1.02708	1.36819	1.33293	1.24273	0.108304	0.151564	NO	Adcy5
chr7	140270673	140291722	Adcy6	31.1065	42.7451	34.0911	38.9422	30.4508	37.2619	1.37415	1.1423	1.22368	1.24671	0.0679153	0.055105	NO	Adcy6
chr19	19702307	19762973	Adcy7	4.37688	3.86676	3.05193	4.43622	3.854	5.33989	0.883451	1.45358	1.38554	1.24086	0.179779	0.305962	NO	Adcy7
chr7	105353883	105593372	Adcy8	1.60714	2.20421	1.9304	1.69471	0.811758	0.851006	1.37151	0.877904	1.04835	1.09925	0.144746	0.628779	NO	Adcy8
chr10	11392698	11515406	Adcy9	6.0735	10.465	6.82979	7.22649	9.97782	10.3058	1.72306	1.05808	1.03287	1.27134	0.225978	0.333085	NO	Adcy9
chr4	85662809	85711696	Adcyap1r1	3.69612	4.70196	3.13322	3.92056	5.77017	7.27348	1.27213	1.25129	1.26053	1.26132	0.00603014	0.00171707	NO	Adcyap1r1
chr14	81367466	81426610	Add1	66.5337	91.8851	75.7453	77.8525	67.5459	76.9419	1.38103	1.02782	1.13911	1.18265	0.104262	0.150907	NO	Add1
chr4	117691294	117887556	Add2	3.78008	4.93431	2.58328	2.96555	3.4785	3.73403	1.30534	1.14798	1.07346	1.17559	0.068349	0.121486	NO	Add2
chr1	273854195	273961982	Add3	12.8481	15.8515	11.4831	12.7903	9.45104	11.4706	1.23377	1.11384	1.21369	1.1871	0.0370848	0.0333567	NO	Add3
chr16	69094587	69133015	Adgra2	1.93231	2.39724	2.23747	3.3587	4.77511	6.23822	1.24061	1.50111	1.3064	1.34937	0.0782095	0.0356771	NO	NA
chr14	64686677	64994485	Adgra3	9.53995	11.9117	6.96484	8.61998	6.34422	8.02535	1.24862	1.23764	1.26499	1.25042	0.00794468	0.00071313	NO	NA
chr7	115766443	115828514	Adgrb1	0.759959	1.19818	1.2288	0.592292	0.647112	0.654238	1.57664	0.482009	1.01101	1.02322	0.316052	0.814667	NO	NA
chr5	148168530	148231587	Adgrb2	1.63958	2.75414	1.95996	1.52098	1.97419	2.38627	1.67978	0.776027	1.20873	1.22151	0.260969	0.483257	NO	NA
chr19	24854981	24875920	Adgre5	8.63006	8.46546	6.67956	9.20065	10.1799	11.1381	0.980927	1.37743	1.09413	1.15083	0.11792	0.319647	NO	NA
chr9	20091121	20195706	Adgrf5	3.3082	3.22253	2.77207	4.11356	5.03654	5.67093	0.974104	1.48393	1.12596	1.19466	0.151131	0.308896	NO	NA
chr19	10423526	10460974	Adgrg1	29.6796	38.5051	44.7129	42.5938	50.795	53.0896	1.29736	0.952606	1.04517	1.09838	0.103015	0.449565	NO	NA
chr19	25028994	25072978	Adgrl1	16.1927	25.3436	18.2122	19.2772	21.7839	25.3149	1.56513	1.05847	1.16209	1.2619	0.154538	0.20483	NO	NA
chr2	258792838	258997145	Adgrl2	2.10889	2.17326	2.04864	2.70477	2.54654	3.70207	1.03052	1.32028	1.45376	1.26819	0.124924	0.16377	NO	NA
chr14	28362176	29226085	Adgrl3	1.52675	2.12874	0.923264	0.990597	2.4178	2.56062	1.39429	1.07293	1.05907	1.17543	0.109505	0.242442	NO	NA
chr2	256609787	256724642	Adgrl4	2.56056	1.93527	2.34218	3.51049	3.63087	5.27303	0.755802	1.49882	1.45228	1.23563	0.240291	0.494279	NO	NA
chr2	243702035	243740907	Adh5	26.8762	29.3286	27.0987	27.6668	18.27	21.0914	1.09125	1.02097	1.15443	1.08888	0.038546	0.140149	NO	Adh5
chr5	9403194	9429783	Adhfe1	3.56994	4.92654	4.01357	4.01521	3.17908	4.05677	1.38001	1.00041	1.27608	1.21883	0.113258	0.185106	NO	Adhfe1
chr6	47940211	47947173	Adi1	59.2263	72.5531	59.7067	62.2542	43.6763	46.014	1.22501	1.04267	1.05352	1.10707	0.0590561	0.198551	NO	Adi1
chr13	51240470	51260233	Adipor1	99.3039	110.921	101.005	110.165	98.3805	97.1124	1.11699	1.09069	0.98711	1.06493	0.0396433	0.245801	NO	Adipor1
chr4	151412135	151480108	Adipor2	60.6141	71.7619	55.8563	62.3917	53.9165	52.8391	1.18391	1.117	0.980017	1.09364	0.0600076	0.261994	NO	Adipor2
chr15	2811288	3435906	Adk	40.8927	46.5997	35.8757	34.7559	32.7787	35.2213	1.13956	0.968788	1.07452	1.06096	0.049762	0.353136	NO	Adk
chr1	175443189	175447260	Adm	4.64146	4.8087	6.35336	7.08532	13.7677	12.0096	1.03603	1.11521	0.872302	1.00785	0.0715228	0.990496	NO	Adm
chr7	130296895	130298641	Adm2	11.2915	13.7961	12.3653	11.5554	11.3468	10.8013	1.22182	0.934504	0.951918	1.03608	0.0930053	0.755713	NO	Adm2
chr18	76637415	76661186	Adnp2	5.63997	6.11932	5.32369	6.63388	5.24281	5.66738	1.08499	1.24611	1.08098	1.13736	0.0543855	0.11522	NO	Adnp2
chr20	22447996	22449176	Ado	5.00912	7.19739	4.30493	5.04023	6.03799	6.7052	1.43686	1.1708	1.1105	1.23939	0.100257	0.12057	NO	Ado
chr13	51042111	51076913	Adora1	1.58473	1.51557	1.50463	1.85283	2.53415	1.95275	0.956359	1.23142	0.770575	0.986117	0.133863	0.801962	NO	Adora1
chr20	14265251	14282873	Adora2a	0.853821	0.613795	2.70092	1.47238	1.79294	0.96293	0.71888	0.54514	0.537068	0.600363	0.0593046	0.0666731	NO	Adora2a
chr10	48569563	48586366	Adora2b	1.80145	2.17001	1.97803	1.9231	1.67136	1.29208	1.20459	0.972232	0.773069	0.983299	0.124694	0.859377	NO	Adora2b
chr8	64088871	64116832	Adpgk	18.9044	22.6824	19.8969	22.8431	19.3492	20.1431	1.19985	1.14807	1.04103	1.12965	0.0467627	0.103479	NO	Adpgk
chr11	64861772	64868112	Adprh	22.0663	25.9873	23.0515	23.2968	18.654	17.477	1.17769	1.01064	0.936908	1.04175	0.0712275	0.639963	NO	Adprh
chr5	144336312	144341586	Adprhl2	20.8648	29.3444	28.9505	28.2967	17.0718	19.5582	1.40641	0.977415	1.14564	1.17649	0.124796	0.288972	NO	Adprhl2
chr10	53583275	53595821	Adprm	14.2607	15.8763	17.2112	18.5664	14.1912	12.3893	1.11329	1.07874	0.873027	1.02168	0.0749942	0.849233	NO	Adprm
chr1	274762415	274769083	Adra2a	18.5397	28.2296	23.3151	23.2981	58.4145	59.5785	1.52266	0.999268	1.01993	1.18062	0.171125	0.396543	NO	Adra2a
chr3	175548181	175552943	Adrm1	67.0209	95.223	95.7634	99.0958	91.0568	95.8477	1.42079	1.0348	1.05261	1.1694	0.125801	0.292695	NO	Adrm1
chr7	122157201	122192328	Adsl	23.878	24.5269	25.3585	27.1232	19.2993	21.1086	1.02718	1.06959	1.09375	1.0635	0.0194576	0.0785825	NO	Adsl
chr13	95913426	95943761	Adss	43.6542	46.8907	39.6475	44.8754	42.9933	42.4716	1.07414	1.13186	0.987868	1.06462	0.0418386	0.263121	NO	Adss
chr6	137184818	137206694	Adssl1	1.30367	1.54435	0.930063	0.924321	2.29399	2.95095	1.18462	0.993826	1.28638	1.15494	0.0857472	0.224888	NO	Adssl1
chr14	86101253	86111323	Aebp1	20.008	27.8559	25.4497	30.7896	31.9857	38.8716	1.39224	1.20982	1.21528	1.27245	0.0599179	0.0340056	NO	Aebp1
chr4	174799378	174863260	Aebp2	9.40998	13.7443	9.66159	11.1516	14.5222	17.3308	1.46061	1.15422	1.1934	1.26941	0.0962664	0.0855303	NO	Aebp2
chr1	140584328	140601605	Aen	12.9897	13.6974	13.4981	15.3115	20.1976	22.2933	1.05448	1.13434	1.10376	1.09753	0.0232625	0.0492471	NO	Aen
chr7	11012835	11019596	Aes	149.66	194.311	202.606	168.718	191.58	155.155	1.29835	0.83274	0.809869	0.98032	0.159152	0.734781	NO	Aes
chr14	79923132	80035096	Afap1	1.65186	1.97625	0.854418	1.59678	1.69723	1.908	1.19638	1.86885	1.12418	1.39647	0.237107	0.163091	NO	Afap1
chr18	57052659	57114589	Afap1l1	1.14269	1.27302	1.15808	1.71256	1.68292	2.47091	1.11405	1.47879	1.46823	1.35369	0.119858	0.0990953	NO	Afap1l1
chr1	277730760	277827299	Afap1l2	0.572598	0.639489	0.452573	0.797152	0.315842	0.616821	1.11682	1.76138	1.95294	1.61038	0.2529	0.111168	NO	Afap1l2
chr1	53713873	54180648	Afdn	32.3733	36.7243	19.2745	23.1499	26.0066	29.8736	1.1344	1.20107	1.14869	1.16139	0.0202645	0.0120336	NO	NA
chr14	7222882	7384916	Aff1	6.82404	9.89808	7.40698	7.8426	8.75949	9.51603	1.45047	1.05881	1.08637	1.19855	0.126211	0.23245	NO	Aff1
chrX	153539951	154051022	Aff2	1.73718	2.29516	0.986174	0.820734	0.93492	0.860983	1.3212	0.832241	0.920916	1.02479	0.150401	0.835033	NO	Aff2
chr9	44837979	45291964	Aff3	0.611347	0.959721	0.75738	0.554202	0.697547	1.01002	1.56985	0.731736	1.44795	1.24984	0.261434	0.445874	NO	Aff3
chr10	38692167	38773021	Aff4	30.4429	36.0428	24.3328	28.6662	44.5314	46.5167	1.18395	1.17809	1.04458	1.13554	0.0455101	0.0912181	NO	Aff4
chr19	56272171	56299323	Afg3l1	19.4907	25.3246	22.2939	22.6259	25.9374	22.8913	1.29932	1.01489	0.88256	1.06559	0.122949	0.631971	NO	No_Homolog
chr18	63141418	63357420	Afg3l2	58.7642	73.5978	62.4587	69.9808	89.3244	95.5534	1.25243	1.12043	1.06973	1.14753	0.0544511	0.101151	NO	Afg3l2
chr14	19078678	19132212	Afm	0.456441	0.627512	0.39172	0.543045	1.68247	1.27571	1.37479	1.38631	0.758235	1.17311	0.207465	0.871386	NO	Afm
chr10	106828963	106844314	Afmid	7.73519	9.89312	6.79674	7.33482	8.05619	8.45991	1.27898	1.07917	1.05011	1.13609	0.0719357	0.185544	NO	Afmid
chr14	104921633	104975763	Aftph	35.4392	42.2684	30.7027	33.0574	31.9173	34.8444	1.1927	1.07669	1.09171	1.12037	0.0364261	0.0731115	NO	Aftph
chr16	41222225	41234169	Aga	128.076	141.272	126.882	122.649	87.0185	89.8008	1.10304	0.966639	1.03197	1.03388	0.0393868	0.491295	NO	Aga
chr9	96599400	97034400	Agap1	19.8102	24.09	16.9463	17.7181	11.8876	12.0634	1.21604	1.04555	1.01478	1.09212	0.062591	0.270958	NO	Agap1
chr4	7202330	7253781	Agap3	49.2534	68.4814	53.0767	52.2972	61.8318	69.1706	1.39039	0.985313	1.11869	1.1648	0.119186	0.292343	NO	Agap3
chr4	62293158	62377740	Agbl3	1.64688	1.57841	1.08393	1.372	0.927617	0.951331	0.958425	1.26576	1.02556	1.08325	0.0932894	0.497382	NO	Agbl3
chr5	130197647	131662361	Agbl4	0.935415	1.19778	1.02295	1.20228	0.654495	0.639532	1.28048	1.17531	0.977138	1.14431	0.088929	0.234856	NO	NA
chr6	26837299	26857234	Agbl5	5.83431	7.57373	6.02565	6.2757	5.02006	6.31242	1.29814	1.0415	1.25744	1.19902	0.0796344	0.124277	NO	Agbl5
chr20	4363152	4366079	Ager	2.17616	2.35966	3.5688	3.05184	1.04177	2.29115	1.08432	0.855145	2.19929	1.37959	0.415158	0.51817	NO	Ager
chr9	88607490	88667953	Agfg1	13.0539	15.1322	13.287	14.0639	15.8033	16.7109	1.15921	1.05847	1.05744	1.0917	0.0337539	0.10362	NO	Agfg1
chr12	22082028	22118239	Agfg2	11.0674	14.4	10.0883	12.0288	17.4104	18.4186	1.30112	1.19235	1.05791	1.18379	0.0703391	0.109359	NO	NA
chr2	25068804	25095429	Aggf1	9.82653	13.3392	10.4516	11.5337	10.3668	11.0756	1.35747	1.10354	1.06838	1.17646	0.0910704	0.120507	NO	Aggf1
chr4	68483345	68561518	Agk	4.61979	4.65165	5.01328	6.20509	4.92294	5.05621	1.0069	1.23773	1.02707	1.09057	0.0738126	0.338861	NO	Agk
chr2	219788234	219843189	Agl	15.7981	18.036	11.9706	12.9255	18.9378	19.5826	1.14165	1.07977	1.03405	1.08516	0.0311794	0.10668	NO	Agl
chr5	144444390	144479430	Ago1	7.65974	10.8456	6.11924	6.86412	9.26129	10.1059	1.41592	1.12173	1.09119	1.20961	0.103529	0.160003	NO	NA
chr7	114328532	114380768	Ago2	7.5317	7.35162	5.69888	7.16259	11.8197	10.7476	0.976091	1.25684	0.909297	1.04741	0.106476	0.763441	NO	NA
chr5	144351719	144436509	Ago3	7.02439	7.02193	4.25323	5.70622	7.36926	5.77169	0.99965	1.34162	0.783211	1.04149	0.162551	0.942721	NO	NA
chr5	144501875	144557165	Ago4	4.21683	5.65085	3.40434	3.90178	5.67438	5.87848	1.34007	1.14612	1.03597	1.17405	0.0888907	0.178612	NO	NA
chr20	4369399	4378272	Agpat1	75.9189	101.977	88.1191	88.9133	74.2822	73.6878	1.34324	1.00901	0.991998	1.11475	0.114351	0.421261	NO	Agpat1
chr3	4044300	4056217	Agpat2	5.12942	4.75143	5.20756	5.97521	4.80888	5.42472	0.92631	1.14741	1.12806	1.06726	0.0706967	0.467743	NO	Agpat2
chr20	11060569	11144806	Agpat3	26.3889	33.7239	25.4833	27.2706	26.4755	28.5019	1.27796	1.07014	1.07654	1.14155	0.0682329	0.157714	NO	Agpat3
chr1	48716094	48826292	Agpat4	63.3567	66.2351	63.5665	67.0661	39.8673	42.7902	1.04543	1.05505	1.07332	1.05793	0.0081773	0.0175466	NO	Agpat4
chr16	75809151	75855996	Agpat5	12.2416	13.3456	12.0723	13.1849	10.0479	10.036	1.09018	1.09217	0.998815	1.06039	0.0307917	0.189021	NO	Agpat5
chr3	62648352	62754432	Agps	9.34303	9.2089	7.79643	9.2226	8.1039	8.16124	0.985644	1.18293	1.00708	1.05855	0.0624957	0.451223	NO	Agps
chr5	173589910	173622813	Agrn	8.52685	12.8205	7.58185	9.45544	6.2622	7.78119	1.50354	1.24712	1.24256	1.33107	0.0862433	0.0510272	NO	Agrn
chr19	57321594	57333460	Agt	7.04819	6.06818	9.81757	10.3395	24.2172	22.9468	0.860957	1.05316	0.947543	0.953886	0.0555743	0.473796	NO	Agt
chr17	5498503	5614416	Agtpbp1	17.0402	18.0168	13.4173	13.8618	24.5422	26.253	1.05732	1.03313	1.06971	1.05338	0.0107406	0.039451	NO	Agtpbp1
chr17	35904273	35958136	Agtr1a	1.4618	1.49042	1.51097	1.60336	1.62602	2.3422	1.01958	1.06115	1.44045	1.17373	0.133902	0.316873	NO	Agtr1a
chr5	164888069	164898387	Agtrap	8.46598	10.5546	6.92277	8.1584	7.31845	8.7761	1.2467	1.17849	1.19918	1.20812	0.0201943	0.00901472	NO	Agtrap
chr13	97969335	98079138	Ahctf1	8.03143	8.73683	6.30589	7.57235	7.15114	8.0706	1.08783	1.20084	1.12858	1.13908	0.0330427	0.0438729	NO	Ahctf1
chr3	150587833	150623298	Ahcy	24.0142	29.5761	25.9597	27.9626	30.3568	28.0275	1.23161	1.07715	0.92327	1.07734	0.0890094	0.443902	NO	Ahcy
chr2	210438880	210474658	Ahcyl1	44.8483	46.5003	43.723	46.2408	62.1627	69.3868	1.03684	1.05758	1.11621	1.07021	0.0237673	0.0935858	NO	Ahcyl1
chr4	57050241	57199870	Ahcyl2	24.6794	33.6035	23.1323	25.2781	37.2738	38.5845	1.3616	1.09276	1.03517	1.16318	0.100595	0.228154	NO	Ahcyl2
chr5	151209894	151277192	Ahdc1	6.86021	11.0997	6.53956	7.68814	10.7828	12.8549	1.61798	1.17563	1.19216	1.32859	0.144774	0.119607	NO	Ahdc1
chr1	16472290	16607625	Ahi1	12.5221	13.8574	9.45147	11.2707	14.3579	15.7161	1.10663	1.19248	1.09459	1.13124	0.03082	0.0416176	NO	Ahi1
chr1	225184883	225429638	Ahnak	5.78058	3.53995	3.23539	4.36731	9.55226	12.637	0.612387	1.34986	1.32293	1.09506	0.24146	0.899953	NO	Ahnak
chr6	137335273	137380219	Ahnak2	0.8303	0.838625	0.509113	1.05152	1.76974	2.41892	1.01003	2.0654	1.36682	1.48075	0.30994	0.190353	NO	No_Homolog
chr6	54963990	55001806	Ahr	4.18637	3.64306	3.04026	3.97707	4.08659	4.91025	0.870221	1.30813	1.20155	1.12664	0.131848	0.488256	NO	Ahr
chr6	111296168	111304224	Ahsa1	76.7199	79.1501	92.659	94.4824	49.7224	51.7243	1.03168	1.01968	1.04026	1.03054	0.0059687	0.0344532	NO	Ahsa1
chr14	108262795	108274000	Ahsa2	13.7711	14.3944	12.82	15.7888	10.4557	11.6953	1.04526	1.23157	1.11855	1.13179	0.054189	0.126708	NO	Ahsa2
chr1	199720038	199721010	Ahsp	1.20907	0.510446	0.637077	0.486092	1.5231	0.188322	0.422179	0.763004	0.123644	0.436275	0.184702	0.11125	NO	No_Homolog
chr13	101698096	101724928	Aida	12.3319	11.4552	12.7869	13.9181	10.5504	13.1265	0.928911	1.08846	1.24417	1.08718	0.0910105	0.451128	NO	Aida
chr20	5161350	5167176	Aif1	4.57179	5.00294	6.57973	7.20694	1.25861	1.18472	1.09431	1.09532	0.941295	1.04364	0.0511747	0.388008	NO	Aif1
chrX	135304063	135343062	Aifm1	16.5161	18.9704	21.4824	22.6323	20.8126	18.5563	1.1486	1.05353	0.891591	1.03124	0.0750241	0.766753	NO	Aifm1
chr20	31329047	31353548	Aifm2	1.01905	0.98148	1.02283	1.81601	1.41501	1.41602	0.963131	1.77548	1.00071	1.24644	0.264742	0.455579	NO	Aifm2
chr11	87364452	87380705	Aifm3	0.689019	0.808293	0.577393	0.590425	0.590828	0.686215	1.17311	1.02257	1.16145	1.11904	0.0483527	0.136715	NO	Aifm3
chr1	7816841	8038805	Aig1	34.0736	42.2217	28.9823	29.4999	26.7287	27.2857	1.23913	1.01786	1.02084	1.09261	0.0732665	0.325671	NO	Aig1
chr20	48927942	49123724	Aim1	0.597891	0.802902	0.582346	0.78968	1.04082	1.02883	1.34289	1.35603	0.988475	1.22913	0.120389	0.203747	NO	Aim1
chr2	237727782	237751327	Aimp1	24.6355	25.5094	30.4474	30.9571	17.3736	19.091	1.03547	1.01674	1.09885	1.05035	0.0248444	0.171072	NO	Aimp1
chr12	12738784	12748345	Aimp2	3.97996	4.55725	7.68468	10.0601	10.3099	8.86613	1.14505	1.30911	0.859959	1.1047	0.131217	0.584462	NO	Aimp2
chr1	219361859	219373924	Aip	31.3261	33.4422	33.265	30.2214	21.5713	19.3502	1.06755	0.908504	0.897032	0.957695	0.055027	0.497296	NO	Aip
chr3	11649027	11659135	Ak1	18.2283	21.753	19.993	21.6821	21.4481	22.3747	1.19337	1.08448	1.0432	1.10702	0.0447882	0.128721	NO	Ak1
chr5	147185474	147204050	Ak2	25.4668	25.7609	27.4793	29.9331	22.2418	22.4285	1.01155	1.0893	1.00839	1.03641	0.0264575	0.299058	NO	Ak2
chr1	247122001	247170221	Ak3	40.4118	37.8802	32.6296	39.7865	40.6031	40.9234	0.937353	1.21933	1.00789	1.05486	0.0847215	0.596661	NO	Ak3
chr10	76151013	76183987	Akap1	14.5081	19.356	16.8641	18.9381	21.1336	23.7015	1.33415	1.12299	1.12151	1.19288	0.0706371	0.0938009	NO	Akap1
chr10	48150902	48210074	Akap10	10.4217	12.998	9.29651	10.7087	10.7572	11.6863	1.24721	1.15191	1.08637	1.16183	0.0466941	0.0665384	NO	Akap10
chr15	60722132	60766787	Akap11	22.3123	22.4258	16.5951	19.1469	32.3266	31.8417	1.00509	1.15377	0.985001	1.04795	0.053224	0.467873	NO	Akap11
chr1	40816130	40906582	Akap12	10.0809	11.8741	10.2112	11.8155	11.3972	11.8925	1.17787	1.15711	1.04345	1.12615	0.0417784	0.0894356	NO	Akap12
chr1	137014199	137315273	Akap13	16.437	20.2831	13.2583	16.5679	23.5499	24.2505	1.23399	1.24962	1.02975	1.17112	0.0708295	0.131549	NO	Akap13
chr12	18521383	18531780	Akap17a	24.3763	32.0839	32.5164	32.73	18.3627	20.9299	1.31619	1.00657	1.1398	1.15419	0.08967	0.219703	NO	NA
chrX	123217410	123254782	Akap17b	2.66668	2.91404	1.75174	2.39478	4.09242	4.51794	1.09276	1.36709	1.10398	1.18794	0.0896312	0.123158	NO	Akap17b
chr5	74517769	74985789	Akap2	4.87674	4.97904	4.67977	5.9122	7.6471	10.1653	1.02098	1.26335	1.3293	1.20454	0.093738	0.160713	NO	Akap2
chr1	21129213	21265685	Akap7	5.80492	7.06188	7.12912	6.91859	8.20144	8.91592	1.21653	0.970469	1.08712	1.09137	0.0710646	0.327216	NO	Akap7
chr7	14323298	14369835	Akap8	59.1853	69.2255	48.3915	47.4021	39.1244	51.6501	1.16964	0.979554	1.32015	1.15645	0.0985428	0.251814	NO	Akap8
chr4	27195346	27331582	Akap9	14.5994	15.8713	8.82605	10.6315	16.6893	16.596	1.08712	1.20456	0.994408	1.09536	0.0608051	0.249842	NO	No_Homolog
chr1	174330628	174339494	Akip1	5.22211	5.21795	5.03777	5.83646	3.33167	3.43314	0.999204	1.15854	1.03046	1.06273	0.0487452	0.329696	NO	Akip1
chr5	141415226	141430627	Akirin1	69.6225	84.0518	77.323	73.968	74.3003	79.1798	1.20725	0.956611	1.06567	1.07651	0.0725559	0.285644	NO	Akirin1
chr5	50001945	50016544	Akirin2	27.1202	32.7517	29.262	30.041	32.0787	38.0695	1.20765	1.02662	1.18675	1.14034	0.0571786	0.129564	NO	Akirin2
chr5	79184087	79232370	Akna	7.30784	9.6364	4.72013	6.66423	1.60579	1.90371	1.31864	1.41187	1.18553	1.30535	0.0656761	0.0600149	NO	Akna
chr5	135482068	135498693	Akr1a1	349.479	363.578	393.802	392.855	369.242	353.185	1.04034	0.997595	0.956516	0.998152	0.0242007	0.929071	NO	Akr1a1
chr4	61706866	61720959	Akr1b1	89.7088	91.1897	93.6341	86.8677	81.2111	79.1756	1.01651	0.927735	0.974935	0.973059	0.0256438	0.400278	NO	No_Homolog
chr4	61813265	61830371	Akr1b10	1.39213	1.44203	1.02849	1.55992	3.18369	3.51505	1.03585	1.51671	1.10408	1.21888	0.150211	0.225669	NO	Akr1b10
chr4	61772064	61784637	Akr1b8	10.3729	8.78487	19.8966	27.8276	40.5263	43.0828	0.846905	1.39861	1.06308	1.10287	0.1605	0.629541	NO	Akr1b8
chr17	69585405	69688767	Akr1c12	4.98282	5.23484	3.5081	4.31049	4.06944	4.45996	1.05058	1.22872	1.09596	1.12509	0.0534483	0.126088	NO	Akr1c13
chr17	69695532	69711801	Akr1c13	3.39107	4.00881	5.50609	4.97737	7.27283	6.49935	1.18217	0.903975	0.893647	0.993263	0.0944983	0.83973	NO	No_Homolog
chr17	69806095	69827125	Akr1c14	0.415826	0.550085	0.469196	0.549108	0.652661	0.898866	1.32287	1.17032	1.37723	1.29014	0.061933	0.0632031	NO	No_Homolog
chr17	69835338	69862093	Akr1cl	0.560881	0.520258	0.328388	0.503763	0.805181	0.768996	0.927573	1.53405	0.95506	1.13889	0.197737	0.651995	NO	No_Homolog
chr17	69365437	69379944	Akr1e2	17.3729	16.646	17.799	18.7118	11.2783	12.4356	0.958158	1.05128	1.10261	1.03735	0.0422782	0.487945	NO	Akr1e1
chr5	157759398	157768473	Akr7a2	30.0279	34.6473	29.9682	30.3118	24.8237	22.8697	1.15384	1.01147	0.921286	1.02886	0.0676925	0.743172	NO	Akr7a5
chr6	137218375	137244486	Akt1	64.9665	87.0072	77.8503	85.155	86.7072	90.2359	1.33926	1.09383	1.0407	1.15793	0.0919544	0.209731	NO	Akt1
chr1	100845443	100851961	Akt1s1	31.5893	38.3212	38.5911	38.6692	35.1809	38.8891	1.21311	1.00202	1.1054	1.10684	0.0609386	0.216138	NO	Akt1s1
chr1	84400939	84451223	Akt2	46.7666	55.049	45.7567	46.6265	38.7664	40.6337	1.1771	1.01901	1.04817	1.08143	0.048572	0.226551	NO	Akt2
chr13	95076308	95362091	Akt3	10.4291	12.8943	8.82498	9.82214	11.7908	12.8411	1.23637	1.11299	1.08908	1.14615	0.0456368	0.0760959	NO	Akt3
chr19	17290048	17300346	Aktip	43.077	50.1052	46.9509	45.1811	38.2909	38.986	1.16315	0.962305	1.01815	1.04787	0.0598536	0.519518	NO	Aktip
chr5	78368867	78379206	Alad	13.0886	14.5987	14.8872	15.4974	12.8242	11.9503	1.11538	1.04099	0.931854	1.02941	0.0532949	0.661835	NO	Alad
chr8	114927704	114941038	Alas1	13.2742	15.5444	15.5874	17.9068	22.2746	20.5245	1.17102	1.1488	0.921428	1.08042	0.0797533	0.454998	NO	Alas1
chr11	50780735	50986823	Alcam	18.2045	23.4829	20.1511	19.7656	18.4378	20.4107	1.28995	0.980868	1.107	1.12594	0.0897257	0.211275	NO	Alcam
chr1	101138237	101151320	Aldh16a1	26.2085	30.9529	29.7825	32.0434	23.7463	24.9165	1.18103	1.07591	1.04928	1.10207	0.0402189	0.116967	NO	Aldh16a1
chr1	259641673	259674521	Aldh18a1	36.1378	42.5823	32.6205	35.9681	40.7723	39.066	1.17833	1.10262	0.958153	1.0797	0.064585	0.354322	NO	Aldh18a1
chr8	77640234	77719488	Aldh1a2	0.774297	0.703194	0.983389	1.54395	1.16572	1.12019	0.908171	1.57003	0.960938	1.14638	0.212372	0.574044	NO	Aldh1a2
chr7	26375866	26428870	Aldh1l2	9.1967	11.5924	5.10869	5.70605	7.84489	9.0229	1.26049	1.11693	1.15016	1.17586	0.0433898	0.0554112	NO	Aldh1l2
chr12	40466418	40498813	Aldh2	4.85546	7.07074	7.71811	9.31961	7.59073	7.20074	1.45625	1.2075	0.948624	1.20412	0.146547	0.300054	NO	Aldh2
chr10	47525486	47546535	Aldh3a2	36.8179	42.154	37.1133	39.276	34.6993	34.6286	1.14493	1.05827	0.997962	1.06706	0.0426533	0.252687	NO	Aldh3a2
chr1	219145457	219181536	Aldh3b1	0.466248	0.608324	0.561645	0.722923	0.626879	0.585684	1.30472	1.28715	0.934286	1.17539	0.120657	0.299406	NO	Aldh3b1
chr5	158090238	158115771	Aldh4a1	8.00785	9.91275	8.49699	9.06083	13.8364	15.5559	1.23788	1.06636	1.12427	1.14284	0.050376	0.091965	NO	Aldh4a1
chr17	42133076	42159413	Aldh5a1	4.52291	5.0596	2.73231	3.19388	6.34238	6.98057	1.11866	1.16893	1.10062	1.12941	0.0204373	0.0101351	NO	Aldh5a1
chr6	108146552	108167185	Aldh6a1	20.3269	23.8332	15.4323	17.0384	17.8817	18.2637	1.17249	1.10408	1.02136	1.09931	0.0436921	0.146648	NO	Aldh6a1
chr18	51619007	51651267	Aldh7a1	47.7542	51.8448	36.4104	42.2768	56.3546	52.4913	1.08566	1.16112	0.931446	1.05941	0.0675876	0.49936	NO	Aldh7a1
chr13	85495075	85597497	Aldh9a1	35.7659	43.2224	35.972	37.5379	34.6153	34.8824	1.20848	1.04353	1.00772	1.08658	0.0618224	0.287904	NO	Aldh9a1
chr1	198228387	198233988	Aldoa	543.995	613.347	674.831	696.352	726.933	698.458	1.12749	1.03189	0.960829	1.04007	0.0482833	0.506358	NO	Aldoa
chr10	65586504	65590093	Aldoc	2.07771	1.55021	3.25174	3.8458	4.36217	6.72162	0.746112	1.18269	1.54089	1.15656	0.229804	0.58781	NO	Aldoc
chr10	10539930	10550178	Alg1	32.3357	36.0487	29.7607	30.6993	20.8984	22.0723	1.11483	1.03154	1.05617	1.06751	0.0247036	0.107837	NO	NA
chr7	131330913	131336570	Alg10	14.9116	16.4972	5.23898	8.57532	16.8774	16.7319	1.10633	1.63683	0.991381	1.24485	0.198781	0.322218	NO	Alg10b
chr16	74854007	74866096	Alg11	28.1579	34.1811	25.6267	28.0556	24.0873	17.7123	1.2139	1.09478	0.735341	1.01467	0.143838	0.970883	NO	Alg11
chr7	129798663	129812677	Alg12	14.2024	15.8736	17.4058	18.9324	12.6205	12.4266	1.11767	1.0877	0.984635	1.06334	0.0402911	0.258208	NO	Alg12
chrX	115561329	115619339	Alg13	10.5204	12.3519	9.43241	11.5822	8.07082	10.2711	1.17409	1.22792	1.27262	1.22488	0.0284856	0.0118047	NO	No_Homolog
chr2	224851352	224931461	Alg14	16.7298	15.9884	12.2795	13.823	8.48024	11.7112	0.955687	1.1257	1.38099	1.15413	0.123595	0.341538	NO	Alg14
chr5	63187466	63192025	Alg2	105.4	122.394	102.485	105.127	113.783	112.352	1.16124	1.02578	0.987418	1.05814	0.052722	0.384354	NO	Alg2
chr11	83985484	83991706	Alg3	21.0932	26.7243	20.961	22.2586	26.5616	26.503	1.26696	1.06191	0.997794	1.10889	0.0811759	0.304013	NO	Alg3
chr2	143932242	143946472	Alg5	32.4443	33.8693	36.8508	38.5194	25.5044	25.7427	1.04392	1.04528	1.00934	1.03285	0.0117591	0.107379	NO	Alg5
chr5	118415680	118470634	Alg6	5.03743	5.89263	4.17035	4.77281	2.59002	3.45166	1.16977	1.14446	1.33267	1.21563	0.0589732	0.0410518	NO	Alg6
chr1	162342061	162362139	Alg8	10.5335	11.5127	11.0208	11.0395	6.90578	7.91951	1.09296	1.0017	1.14679	1.08048	0.0423476	0.192289	NO	Alg8
chr6	22696415	23203791	Alk	4.03561	6.17412	2.45301	2.27003	1.42314	1.35402	1.52991	0.925407	0.95143	1.13558	0.197307	0.565217	NO	Alk
chr6	111456096	111476829	Alkbh1	8.32328	8.52245	6.95385	8.70781	8.9109	8.86517	1.02393	1.25223	0.994868	1.09034	0.0813769	0.378461	NO	Alkbh1
chr12	48257575	48262244	Alkbh2	6.44013	6.06691	6.05823	7.031	5.29938	6.49939	0.942048	1.16057	1.22644	1.10969	0.0859496	0.305026	NO	Alkbh2
chr3	82874242	82907467	Alkbh3	11.3433	13.4944	16.4342	16.1559	13.1664	12.6756	1.18963	0.983065	0.962721	1.04514	0.0724842	0.618172	NO	Alkbh3
chr12	23568204	23574133	Alkbh4	2.484	2.76085	2.56251	3.2614	2.43648	3.20971	1.11146	1.27274	1.31736	1.23385	0.0625381	0.0588258	NO	Alkbh4
chr10	46900416	46931605	Alkbh5	16.4496	21.8066	14.1244	17.4397	19.7527	23.0061	1.32566	1.23472	1.16471	1.2417	0.0465953	0.0287971	NO	Alkbh5
chr1	88766872	88772243	Alkbh6	9.62072	9.56873	11.3192	10.5185	9.12868	7.71619	0.994596	0.92926	0.845269	0.923042	0.0432189	0.220316	NO	No_Homolog
chr9	10045375	10047507	Alkbh7	12.2318	12.9264	14.1051	15.7275	6.88549	8.75821	1.05679	1.11502	1.27198	1.14793	0.064264	0.125186	NO	Alkbh7
chr6	18877885	18952773	Alkbh8	3.04955	3.83386	2.74153	2.70812	4.54872	4.26082	1.25719	0.987814	0.936708	1.06057	0.0994095	0.641956	NO	Alkbh8
chr4	117371544	117472310	Alms1	2.75001	3.18822	2.26216	2.73929	2.7201	2.88342	1.15935	1.21092	1.06004	1.14344	0.0442733	0.0740472	NO	Alms1
chr10	55711996	55735915	Aloxe3	3.63233	3.01483	3.17945	3.49422	3.12493	4.86587	0.829998	1.099	1.55711	1.16204	0.212254	0.510434	NO	Aloxe3
chr1	142882997	142931940	Alpk3	0.919858	1.23533	0.79283	0.85736	1.27474	1.43864	1.34296	1.08139	1.12858	1.18431	0.0804848	0.131976	NO	Alpk3
chr9	65961337	66034396	Als2	11.8091	12.5962	9.45402	10.6255	14.0653	16.1792	1.06666	1.12391	1.1503	1.11362	0.0246868	0.0421151	NO	Als2
chr10	109768593	109774639	Alyref	16.2683	17.6684	19.9388	20.9657	13.6971	15.8893	1.08606	1.0515	1.16005	1.0992	0.032016	0.0811747	NO	No_Homolog
chr2	60949276	60961342	Amacr	5.54384	8.90502	8.38402	10.1386	7.00908	6.73926	1.60629	1.20928	0.961504	1.25902	0.187789	0.292015	NO	Amacr
chr5	78975690	78987905	Ambp	16.2797	22.916	21.6573	22.0828	12.9116	19.1875	1.40764	1.01965	1.48607	1.30445	0.144191	0.164235	NO	Ambp
chr3	80634470	80830068	Ambra1	12.745	16.0233	13.9955	15.7479	14.7538	16.4239	1.25722	1.12521	1.1132	1.16521	0.0461356	0.0594704	NO	Ambra1
chr20	45384000	45399694	Amd1	32.7697	32.4957	27.121	32.6438	40.5079	40.6363	0.991638	1.20363	1.00317	1.06615	0.068824	0.439602	NO	Amd2
chr10	13528400	13536949	Amdhd2	14.1643	15.818	19.7777	19.6459	12.6053	15.0597	1.11675	0.993336	1.19471	1.1016	0.0586231	0.223743	NO	Amdhd2
chrX	64686620	64702504	Amer1	1.79753	1.96662	0.766045	0.851694	1.18747	1.48427	1.09407	1.11181	1.24995	1.15194	0.0492697	0.0893821	NO	Amer1
chr15	40663183	40674935	Amer2	2.64979	3.15182	2.03454	1.94263	4.8778	5.18317	1.18946	0.954825	1.0626	1.06896	0.0678073	0.394474	NO	Amer2
chr19	11473531	11509691	Amfr	92.1326	117.296	93.2636	98.5498	100.722	105.031	1.27312	1.05668	1.04278	1.12419	0.0745736	0.191316	NO	Amfr
chr7	144052202	144060678	Amhr2	2.05849	1.62875	1.38952	1.44702	0.974338	1.00303	0.791236	1.04138	1.02945	0.954021	0.0814652	0.575431	NO	Amhr2
chr2	210977125	210982582	Amigo1	6.92293	9.63661	7.83095	8.57344	11.6696	13.0062	1.39198	1.09481	1.11454	1.20044	0.0959387	0.145849	NO	Amigo1
chr7	138704124	138707221	Amigo2	13.5396	17.2699	15.8125	16.4777	25.9049	24.7419	1.27551	1.04207	0.955107	1.0909	0.0956603	0.454063	NO	Amigo2
chr8	116830773	116832299	Amigo3	14.3803	19.1282	16.9958	16.4435	8.8929	11.267	1.33016	0.967508	1.26697	1.18821	0.11185	0.243855	NO	Amigo3
chrX	114129829	114233013	Ammecr1	4.84706	5.31065	2.77783	3.50927	3.72959	4.85928	1.09564	1.26332	1.3029	1.22062	0.0635247	0.0633039	NO	Ammecr1
chr18	24538743	24563576	Ammecr1l	15.8423	18.5543	11.9797	14.5333	12.3651	13.9186	1.17119	1.21316	1.12563	1.16999	0.0252738	0.0184666	NO	Ammecr1l
chr4	183670589	183697531	Amn1	14.1418	15.9627	19.0382	20.1026	11.7241	13.3939	1.12876	1.05591	1.14243	1.10903	0.0268535	0.0501806	NO	Amn1
chrX	116751231	116810238	Amot	1.33784	1.22523	0.971511	1.22161	0.874576	0.886053	0.915827	1.25743	1.01312	1.06213	0.10161	0.660097	NO	Amot
chr8	13037265	13157701	Amotl1	7.37969	10.6334	7.16038	8.05744	11.4292	13.5794	1.4409	1.12528	1.18813	1.25144	0.0964528	0.0993104	NO	Amotl1
chr8	111210261	111226217	Amotl2	1.73438	1.19022	1.51634	2.15217	1.51825	1.58801	0.686252	1.41932	1.04595	1.05051	0.211631	0.933604	NO	Amotl2
chr2	210861624	210874437	Ampd2	55.0352	72.4741	49.8361	55.8362	62.5977	70.5199	1.31687	1.1204	1.12656	1.18794	0.064488	0.0856539	NO	Ampd2
chr1	175585301	175630479	Ampd3	0.469508	0.54307	0.753706	0.746222	1.60696	1.77917	1.15668	0.99007	1.10717	1.08464	0.0493971	0.222516	NO	Ampd3
chr17	48304324	48562838	Amph	16.1874	11.8792	11.5375	13.7818	18.8457	15.6781	0.733852	1.19452	0.83192	0.920098	0.140102	0.541531	NO	Amph
chr10	97710905	97721442	Amz2	28.8242	35.8995	31.6336	31.3129	27.1918	26.1678	1.24546	0.989861	0.962342	1.06589	0.0901379	0.556896	NO	Amz2
chr3	121147484	121226125	Anapc1	11.7343	14.0918	8.19536	9.62814	11.3439	12.6226	1.2009	1.17483	1.11272	1.16282	0.0261538	0.022211	NO	Anapc1
chr19	31814686	31867928	Anapc10	5.55611	6.13331	5.08086	6.838	3.4781	4.25991	1.10389	1.34584	1.22478	1.22483	0.0698449	0.076855	NO	Anapc10
chr10	109774779	109785877	Anapc11	13.2531	14.447	14.3508	14.0742	14.7481	14.97	1.09008	0.980725	1.01504	1.02862	0.0322889	0.473742	NO	Anapc11
chr8	111107358	111115774	Anapc13	54.0937	53.7223	51.9751	49.6507	15.1534	18.6002	0.993134	0.955278	1.22746	1.05862	0.0851215	0.587973	NO	Anapc13
chr1	166981738	166985363	Anapc15	17.4334	20.0188	20.69	22.6129	9.69257	10.3325	1.14831	1.09294	1.06603	1.10242	0.0242213	0.0504668	NO	Anapc15
chr20	29544626	29558928	Anapc16	16.7282	16.9954	15.8423	18.6552	14.8055	15.0665	1.01597	1.17756	1.01762	1.07039	0.0535893	0.312576	NO	Anapc16
chr3	2490496	2502247	Anapc2	30.9544	37.0835	32.6414	37.4913	26.3501	27.3965	1.198	1.14858	1.03971	1.12877	0.0467566	0.105274	NO	Anapc2
chr14	60471962	60503803	Anapc4	20.6289	22.6896	19.8238	21.9296	19.6952	22.3375	1.09989	1.10622	1.13416	1.11343	0.0105276	0.00756178	NO	Anapc4
chr12	39209134	39242696	Anapc5	139.142	152.044	127.546	135.278	151.339	146.751	1.09273	1.06063	0.969682	1.04101	0.036849	0.391759	NO	Anapc5
chr12	39613898	39641999	Anapc7	15.3341	16.6257	15.7497	17.978	17.3712	19.0013	1.08423	1.14149	1.09384	1.10652	0.0177023	0.0238825	NO	Anapc7
chr6	110644327	110681397	Angel1	18.8934	26.1081	16.8436	18.3927	18.1523	19.1495	1.38187	1.09197	1.05494	1.17626	0.103358	0.210864	NO	Angel1
chr13	109505021	109520976	Angel2	15.2952	15.3161	14.3572	15.3199	14.0731	16.0085	1.00137	1.06705	1.13753	1.06865	0.0393144	0.154822	NO	Angel2
chr16	75966480	76016147	Angpt2	2.08024	1.75946	3.18066	4.79431	4.05168	5.10561	0.845797	1.50733	1.26012	1.20442	0.19299	0.403844	NO	Angpt2
chr3	12262822	12292665	Angptl2	3.12436	3.5734	3.60724	5.06205	5.39603	6.17727	1.14372	1.4033	1.14478	1.2306	0.086351	0.0965801	NO	Angptl2
chr7	18627814	18634043	Angptl4	3.91909	4.63083	4.34269	7.81923	1.07802	1.18098	1.18161	1.80055	1.09551	1.35922	0.222059	0.241756	NO	Angptl4
chr8	21884856	21902002	Angptl6	5.10054	6.23594	4.46843	5.09631	3.60929	5.83162	1.22261	1.14052	1.61572	1.32628	0.146648	0.122023	NO	Angptl6
chr8	22855495	22858565	Angptl8	60.303	68.5618	49.4447	52.5009	42.5602	41.9696	1.13695	1.06181	0.986122	1.06163	0.0435415	0.292875	NO	NA
chr2	231223175	231711802	Ank2	7.78951	8.32273	2.74537	4.74116	8.64399	8.90966	1.06845	1.72697	1.03073	1.27538	0.226053	0.314173	NO	No_Homolog
chr20	19948521	20481197	Ank3	7.35216	9.83223	5.28642	5.90596	8.36416	8.80561	1.33733	1.11719	1.05278	1.1691	0.0861441	0.175923	NO	Ank3
chr10	59259955	59331669	Ankfy1	18.4763	19.739	12.958	14.8159	16.8875	18.0416	1.06834	1.14338	1.06834	1.09335	0.0250108	0.0567089	NO	Ankfy1
chr2	80131563	80271648	Ankh	22.9464	30.1554	24.6293	24.0993	33.9986	33.7942	1.31417	0.978479	0.993988	1.09555	0.109404	0.4831	NO	Ank
chr18	29384543	29492727	Ankhd1	19.6005	21.8537	14.455	18.3719	17.1045	19.7439	1.11495	1.27098	1.15431	1.18008	0.0468475	0.0511407	NO	Ankhd1
chr4	27473477	27597206	Ankib1	10.5583	13.171	9.14824	11.5421	12.2781	13.3106	1.24746	1.26167	1.08409	1.19774	0.0569733	0.0663866	NO	Ankib1
chr12	52475862	52510508	Ankle2	19.1663	24.425	14.4196	18.0341	16.0534	19.5388	1.27437	1.25067	1.21711	1.24738	0.0166115	0.00396195	NO	Ankle2
chr6	55646905	55689223	Ankmy2	16.109	17.712	17.1419	16.9223	12.6607	12.7858	1.09951	0.987186	1.00988	1.03219	0.0342893	0.450288	NO	Ankmy2
chrX	82407601	82418229	Ankra2	8.49811	8.27377	7.99158	9.04744	8.12705	6.87838	0.973602	1.13212	0.846357	0.984027	0.0826578	0.810828	NO	Ankra2
chr16	83204275	83229147	Ankrd10	15.1473	17.0971	9.0318	13.6688	21.3909	25.1304	1.12872	1.51341	1.17482	1.27232	0.121279	0.120608	NO	Ankrd10
chr19	55703831	55862446	Ankrd11	16.2843	23.6047	14.7151	16.2417	16.1382	18.5286	1.44954	1.10375	1.14812	1.2338	0.108628	0.14173	NO	Ankrd11
chr9	113605683	113683348	Ankrd12	8.44042	8.75142	5.50936	7.03559	6.703	7.11748	1.03685	1.27702	1.06184	1.12524	0.0762364	0.222733	NO	Ankrd12
chr12	47558587	47588486	Ankrd13a	38.2385	47.7363	41.274	46.2591	40.0464	45.1166	1.24838	1.12078	1.12661	1.16526	0.0415966	0.0314423	NO	Ankrd13a
chr10	62674416	62691949	Ankrd13b	6.05506	7.6327	7.0959	7.8761	8.34369	10.6239	1.26055	1.10995	1.27329	1.2146	0.0524519	0.0499313	NO	Ankrd13b
chr2	264785379	264833283	Ankrd13c	16.7567	20.862	16.7403	19.387	24.2233	27.2273	1.24499	1.1581	1.12401	1.1757	0.0360158	0.0328033	NO	Ankrd13c
chr1	219520316	219532718	Ankrd13d	7.859	9.71296	6.14032	6.3883	5.22353	7.4482	1.2359	1.04039	1.42589	1.23406	0.11129	0.153871	NO	Ankrd13d
chr17	70384883	70398089	Ankrd16	4.7821	5.93138	4.07233	6.27151	3.16692	3.62496	1.24033	1.54003	1.14463	1.30833	0.119098	0.104841	NO	Ankrd16
chr14	19291025	19431521	Ankrd17	14.2106	19.0415	11.3532	13.0722	20.2646	21.0214	1.33995	1.15141	1.03735	1.17624	0.0882321	0.170606	NO	Ankrd17
chr7	10917342	10937522	Ankrd24	4.30389	4.81353	5.55571	4.42946	2.16586	2.95147	1.11841	0.79728	1.36273	1.09281	0.163732	0.763617	NO	NA
chr4	150548656	150616928	Ankrd26	2.29614	2.38939	1.41581	1.90051	2.37134	2.78039	1.04061	1.34235	1.1725	1.18515	0.0873326	0.136772	NO	Ankrd26
chr1	91857048	91960317	Ankrd27	18.2009	20.1946	14.6205	20.167	15.4661	18.8462	1.10953	1.37936	1.21855	1.23582	0.0783695	0.0805332	NO	Ankrd27
chr16	7812816	7952206	Ankrd28	11.9318	13.8984	10.4836	10.9881	14.7727	17.6803	1.16482	1.04813	1.19682	1.13659	0.0451841	0.0912708	NO	Ankrd28
chr18	3673915	3676187	Ankrd29	1.9148	1.87419	1.36913	1.39933	2.55152	2.79859	0.978792	1.02206	1.09683	1.03256	0.0344776	0.455458	NO	Ankrd29
chr2	84355279	84437201	Ankrd33b	7.27362	10.803	8.10124	8.66042	9.59042	10.4031	1.48522	1.06902	1.08473	1.21299	0.136191	0.227837	NO	Ankrd33b
chr16	49463016	49465905	Ankrd37	13.1269	14.7546	13.8926	14.3977	14.7873	15.7843	1.124	1.03636	1.06742	1.07593	0.0256542	0.0916744	NO	Ankrd37
chr9	43119532	43127923	Ankrd39	1.94588	2.35796	2.15326	2.47421	1.71967	2.47007	1.21177	1.14905	1.43636	1.26573	0.0872157	0.0707256	NO	Ankrd39
chr10	82032656	82045937	Ankrd40	17.4507	21.8896	14.861	18.622	22.1127	22.7135	1.25437	1.25308	1.02717	1.17821	0.0755192	0.137694	NO	Ankrd40
chr9	61229252	61529532	Ankrd44	13.0435	15.5781	9.03723	10.1088	11.7694	12.3052	1.19432	1.11858	1.04552	1.11947	0.0429559	0.104033	NO	Ankrd44
chr7	75274102	75300442	Ankrd46	16.7707	15.4972	15.2987	16.2697	15.9468	18.599	0.924062	1.06347	1.16632	1.05128	0.070198	0.531343	NO	Ankrd46
chr8	13299556	13304244	Ankrd49	5.20636	5.20613	6.78169	7.72327	6.44068	6.06508	0.999957	1.13884	0.941684	1.02683	0.0584787	0.712804	NO	Ankrd49
chr2	125289071	125323527	Ankrd50	7.90968	9.02404	6.43923	7.64649	11.5341	12.6676	1.14089	1.18748	1.09827	1.14221	0.0257618	0.0234134	NO	No_Homolog
chr7	2795855	2811999	Ankrd52	13.0059	20.8138	10.7281	13.8402	14.9624	17.6562	1.60033	1.29008	1.18003	1.35681	0.125833	0.0830936	NO	Ankrd52
chr4	115439325	115447995	Ankrd53	1.0082	1.20656	0.726681	0.922316	1.49009	1.84251	1.19674	1.26922	1.2365	1.23415	0.0209548	0.00996923	NO	NA
chr7	120282423	120295647	Ankrd54	11.1213	13.5584	13.7969	13.3553	11.6499	12.8443	1.21913	0.96799	1.10253	1.09655	0.0725609	0.320083	NO	Ankrd54
chr2	43819234	44196602	Ankrd55	8.42272	9.63375	7.19545	6.87132	8.06517	9.13528	1.14378	0.954954	1.13268	1.07714	0.0611769	0.345171	NO	Ankrd55
chr5	48052403	48167568	Ankrd6	1.57736	2.45436	1.03422	2.10704	1.0097	2.04236	1.55599	2.03732	2.02274	1.87202	0.158069	0.0122719	NO	Ankrd6
chr12	12756480	12760838	Ankrd61	1.065	1.05888	0.954947	0.749134	1.18349	0.683729	0.994252	0.784477	0.577723	0.785484	0.120243	0.214417	NO	Ankrd61
chr6	135409698	135412552	Ankrd9	2.02566	2.52581	1.70972	1.75592	2.52016	2.84524	1.24691	1.02702	1.12899	1.13431	0.0635306	0.159901	NO	Ankrd9
chr20	7484550	7636498	Anks1a	12.966	18.7079	13.885	16.028	16.8899	18.604	1.44285	1.15434	1.10148	1.23289	0.106082	0.135383	NO	Anks1
chr10	10808780	10829507	Anks3	18.2834	19.8384	16.7763	19.1663	12.2392	13.7151	1.08505	1.14247	1.12059	1.11603	0.0167311	0.018153	NO	Anks3
chr1	189940305	189942113	Anks4b	12.5257	13.4386	11.6525	11.5137	14.9829	16.6119	1.07288	0.98809	1.10872	1.05657	0.0357663	0.256397	NO	Anks4b
chr5	62642974	62684387	Anks6	4.00538	4.3642	3.18228	3.63019	3.75105	4.26883	1.08958	1.14075	1.13803	1.12279	0.016621	0.0144839	NO	Anks6
chr2	147783762	147819863	Ankub1	1.83927	2.05603	2.59751	2.52347	1.21041	0.948761	1.11785	0.971496	0.783834	0.957728	0.0966683	0.713184	NO	Gm410
chr9	82393619	82400537	Ankzf1	15.9594	18.4119	13.8617	17.0573	13.2721	13.9924	1.15367	1.23054	1.05427	1.14616	0.0510209	0.0959179	NO	Ankzf1
chr8	23336455	23397122	Anln	0.62664	0.629755	0.545729	0.86695	0.78213	1.10716	1.00497	1.58861	1.41558	1.33639	0.173072	0.180603	NO	Anln
chr1	217754349	217902540	Ano1	1.73182	2.17337	1.84502	3.01662	2.73596	3.61173	1.25496	1.63501	1.32009	1.40336	0.117343	0.0551504	NO	Ano1
chr8	130812941	130931021	Ano10	10.0225	11.465	11.0758	11.5653	14.2644	14.872	1.14393	1.0442	1.0426	1.07691	0.0335133	0.137231	NO	Ano10
chr7	137140507	137335208	Ano6	20.371	33.8038	23.7618	25.1582	34.2387	33.0642	1.65941	1.05877	0.965698	1.22796	0.217393	0.40303	NO	Ano6
chr16	19884661	19894638	Ano8	21.4871	31.7328	19.6063	20.7473	23.2008	27.1212	1.47683	1.05819	1.16898	1.23466	0.125234	0.179853	NO	Ano8
chr1	213908389	213929291	Ano9	0.587584	0.653337	0.522643	0.81241	0.964726	1.26435	1.1119	1.55443	1.31057	1.32563	0.127967	0.0980477	NO	Ano9
chr8	67295578	67333075	Anp32a	55.1357	56.4821	54.7845	54.9819	42.4102	45.2996	1.02442	1.0036	1.06813	1.03205	0.019014	0.230152	NO	No_Homolog
chrUn_AABR07024206v1	2136	8604	Anp32a	46.5493	50.3083	48.9269	50.7059	33.6826	34.6848	1.08075	1.03636	1.02975	1.04895	0.0160132	0.0890551	NO	No_Homolog
chr5	62070709	62094633	Anp32b	42.4095	56.0998	58.6156	55.6233	32.4647	35.5409	1.32281	0.94895	1.09476	1.12217	0.108792	0.386891	NO	No_Homolog
chr2	198040514	198057005	Anp32e	42.7591	48.9084	41.2513	44.8209	33.6365	32.9681	1.14381	1.08653	0.98013	1.07016	0.0479546	0.284002	NO	Anp32e
chr1	141561364	141604249	Anpep	6.13181	5.96861	5.00214	5.71122	6.42998	5.10531	0.973385	1.14176	0.793986	0.969709	0.10041	0.683965	NO	Anpep
chr4	118946267	119131202	Antxr1	4.36968	5.6144	3.25307	4.16733	6.28978	8.76969	1.28485	1.28105	1.39428	1.32006	0.0371251	0.0170233	NO	Antxr1
chr14	13191716	13331286	Antxr2	5.377	5.57486	4.71374	5.86658	6.07512	7.28515	1.0368	1.24457	1.19918	1.16018	0.0630689	0.120004	NO	Antxr2
chr1	237893983	237910002	Anxa1	26.6283	19.7109	32.8822	46.7972	29.8291	32.2772	0.740223	1.42317	1.08207	1.08182	0.197151	0.832215	NO	Anxa1
chr16	29674699	29741521	Anxa10	89.2832	96.9922	94.7234	88.0676	124.02	134.587	1.08634	0.929734	1.08521	1.03376	0.052015	0.613581	NO	Anxa10
chr16	3867193	3912043	Anxa11	38.2489	52.5554	57.8232	59.1059	55.6658	52.4796	1.37404	1.02218	0.942763	1.11299	0.13252	0.499859	NO	Anxa11
chr8	75687134	75723589	Anxa2	50.9283	38.5	54.4711	73.0021	58.0953	59.0628	0.755965	1.3402	1.01665	1.03761	0.168979	0.95513	NO	Anxa2
chr14	14371921	14426503	Anxa3	1.98844	1.16083	1.58525	2.08002	1.46018	1.28567	0.583787	1.3121	0.880486	0.925459	0.211446	0.611496	NO	Anxa3
chr4	118538775	118595591	Anxa4	60.4997	62.6594	58.9789	64.5902	61.4387	61.952	1.0357	1.09514	1.00835	1.0464	0.025618	0.121726	NO	Anxa4
chr2	123162477	123194730	Anxa5	72.0263	71.1628	70.4025	77.131	72.0307	70.4419	0.98801	1.09557	0.977943	1.02051	0.0376439	0.588126	NO	Anxa5
chr10	40320581	40375636	Anxa6	55.7286	60.6654	47.0357	53.2844	55.276	58.9453	1.08859	1.13285	1.06638	1.09594	0.0195369	0.035473	NO	Anxa6
chr15	4254470	4281296	Anxa7	53.8435	58.9821	63.9039	65.9875	47.9989	49.0851	1.09544	1.03261	1.02263	1.05022	0.0227886	0.152456	NO	Anxa7
chr10	89245590	89247056	Aoc2-ps1	2.49647	4.41406	1.78586	2.10729	2.82486	3.43588	1.76812	1.17999	1.2163	1.38813	0.190281	0.154641	NO	NA
chr9	64929682	65007872	Aox1	3.98337	4.94822	3.64669	3.9071	3.88767	4.98216	1.24222	1.07141	1.28153	1.19839	0.0644944	0.0867126	NO	Aox1
chr2	232146418	232178813	Ap1ar	10.1716	12.3729	11.1686	12.8414	9.37543	10.8815	1.21642	1.14977	1.16064	1.17561	0.0206422	0.0114937	NO	Ap1ar
chr14	85230590	85281806	Ap1b1	31.2052	39.3417	36.873	39.5762	36.9403	36.5182	1.26074	1.07331	0.988573	1.10754	0.0804104	0.25594	NO	Ap1b1
chr19	41802421	41897801	Ap1g1	27.4661	21.0455	16.7373	17.9356	23.1219	24.3613	0.766238	1.0716	1.0536	0.963812	0.0989239	0.698749	NO	Ap1g1
chr15	33759108	33767115	Ap1g2	17.0935	19.1888	15.5273	17.6804	13.4426	17.1712	1.12258	1.13866	1.27737	1.17954	0.0491375	0.0560732	NO	NA
chr16	19288354	19303818	Ap1m1	37.3064	44.5779	40.6653	44.2712	33.644	36.3912	1.19491	1.08867	1.08165	1.12175	0.0366399	0.0716727	NO	Ap1m1
chr8	22318941	22336885	Ap1m2	48.7719	60.843	46.6693	46.7404	48.7719	50.086	1.2475	1.00152	1.02694	1.09199	0.0781018	0.354053	NO	Ap1m2
chr12	22665128	22676079	Ap1s1	39.8091	45.5378	48.4279	53.0743	47.9047	45.6292	1.14391	1.09594	0.9525	1.06412	0.0575001	0.396816	NO	Ap1s1
chrX	32329883	32376301	Ap1s2	279.074	297.27	278.593	280.413	100.522	103.716	1.0652	1.00653	1.03177	1.0345	0.0169928	0.177193	NO	Ap1s2
chr9	85386752	85445977	Ap1s3	7.18657	8.70257	6.42454	7.644	5.89166	7.83425	1.21095	1.18981	1.32972	1.24349	0.0435422	0.0233429	NO	Ap1s3
chr1	100896582	100926481	Ap2a1	52.4457	82.0127	69.3936	69.8408	73.6449	79.1839	1.56376	1.00644	1.07521	1.21514	0.175439	0.267958	NO	Ap2a1
chr1	214534217	214607497	Ap2a2	51.6853	66.5589	48.974	54.8288	72.2702	74.6181	1.28777	1.11955	1.03249	1.1466	0.0749257	0.176275	NO	Ap2a2
chr10	70516462	70621973	Ap2b1	29.9746	36.3778	25.6782	28.4436	40.3249	38.3684	1.21362	1.10769	0.951482	1.09093	0.0761353	0.368694	NO	No_Homolog
chr11	84040572	84049910	Ap2m1	136.588	155.461	154.834	170.844	159.479	166.039	1.13817	1.10341	1.04114	1.09424	0.0283841	0.0757236	NO	Ap2m1
chr1	78671238	78682847	Ap2s1	87.2673	90.1485	104.974	106.197	98.0138	94.5733	1.03302	1.01164	0.964898	1.00319	0.0201136	0.903368	NO	Ap2s1
chr2	24022815	24227522	Ap3b1	12.3143	14.023	11.996	13.3589	12.4212	13.7955	1.13875	1.11361	1.11064	1.121	0.00891702	0.00484749	NO	No_Homolog
chr1	143284041	143321316	Ap3b2	67.2615	79.8995	63.9285	67.5288	54.6861	61.4538	1.18789	1.05632	1.12376	1.12266	0.037987	0.077839	NO	Ap3b2
chr7	11838639	11873992	Ap3d1	81.6234	119.894	85.3798	91.6814	91.3	95.2129	1.46887	1.07381	1.04286	1.19518	0.137138	0.2066	NO	Ap3d1
chr15	3435998	3454281	Ap3m1	44.581	48.7449	45.2624	46.4671	34.3476	37.6275	1.0934	1.02662	1.09549	1.07184	0.022618	0.0836826	NO	Ap3m1
chr16	74022951	74093118	Ap3m2	4.88349	6.70239	5.25025	5.41064	2.39344	3.27253	1.37246	1.03055	1.36729	1.25677	0.113119	0.146887	NO	Ap3m2
chr18	40732472	40836661	Ap3s1	48.6736	57.3907	48.8066	51.7624	61.384	61.4014	1.17909	1.06056	1.00028	1.07998	0.0525228	0.261342	NO	Ap3s1
chr1	141612961	141655417	Ap3s2	38.4942	42.0803	44.819	44.6154	40.5874	39.5268	1.09316	0.995458	0.973869	1.02083	0.0366982	0.639862	NO	Ap3s2
chr2	206293679	206305705	Ap4b1	10.4759	10.3499	9.0268	11.2332	8.77125	8.70098	0.987971	1.24443	0.991988	1.0748	0.084825	0.476802	NO	Ap4b1
chr3	119484661	119551206	Ap4e1	3.62458	3.97866	2.66169	2.87557	2.65939	3.16281	1.09769	1.08036	1.1893	1.12245	0.0337978	0.0579103	NO	Ap4e1
chr12	19314222	19320339	Ap4m1	10.9953	12.6092	7.25732	9.11543	7.83118	9.17073	1.14678	1.25603	1.17105	1.19129	0.0331212	0.0216948	NO	Ap4m1
chr6	72461977	72502717	Ap4s1	19.8833	21.6331	23.4461	19.8904	7.86873	8.97235	1.088	0.848346	1.14025	1.02553	0.0898687	0.889516	NO	Ap4s1
chr1	220948318	220952349	Ap5b1	5.21194	6.51725	6.17788	7.23578	6.62758	7.1458	1.25045	1.17124	1.07819	1.16663	0.0497798	0.0683533	NO	Ap5b1
chr15	25933483	25960023	Ap5m1	4.78485	5.00703	4.13234	4.73671	3.35348	3.95376	1.04643	1.14625	1.179	1.1239	0.0398689	0.0803356	NO	Ap5m1
chr3	123754035	123761955	Ap5s1	7.77012	8.31637	7.73812	9.80183	6.67322	5.90199	1.0703	1.26669	0.884429	1.07381	0.110364	0.60694	NO	Ap5s1
chr12	14160887	14218572	Ap5z1	11.9163	17.324	13.2037	13.9201	6.13351	8.44506	1.4538	1.05426	1.37687	1.29498	0.122391	0.130221	NO	Ap5z1
chr7	31699309	31784192	Apaf1	2.2227	2.32631	1.56214	2.17572	2.23952	2.93853	1.04661	1.39278	1.31212	1.25051	0.104572	0.126646	NO	Apaf1
chr1	241594565	241800585	Apba1	4.97994	7.71052	4.78472	5.5826	7.46434	7.52155	1.54832	1.16676	1.00766	1.24091	0.160417	0.25672	NO	Apba1
chr7	11314468	11319540	Apba3	23.6755	33.1056	32.1075	33.4616	23.2386	26.7739	1.39831	1.04218	1.15213	1.19754	0.105284	0.183338	NO	Apba3
chr1	170387625	170411263	Apbb1	12.9091	17.6142	14.6913	14.5478	16.2002	16.9518	1.36448	0.990234	1.0464	1.1337	0.11652	0.319515	NO	Apbb1
chr17	90098953	90149192	Apbb1ip	0.686993	0.714525	0.933742	0.948489	1.35039	1.19883	1.04008	1.01579	0.887762	0.981211	0.0472471	0.641348	NO	Apbb1ip
chr14	43204793	43526968	Apbb2	6.3259	6.88842	5.92157	6.32366	7.00907	7.7793	1.08892	1.0679	1.10989	1.08891	0.0121208	0.0184519	NO	Apbb2
chr18	29494004	29505214	Apbb3	42.4466	47.6102	41.7979	36.7172	31.5134	34.0229	1.12165	0.878446	1.07963	1.02658	0.0750517	0.81157	NO	Apbb3
chr18	27011710	27108702	Apc	12.7626	14.9656	10.7696	12.0488	14.8319	16.4715	1.17261	1.11878	1.11055	1.13398	0.0194616	0.0181154	NO	Apc
chr7	12258468	12280459	Apc2	0.583077	1.17102	0.866646	0.814697	1.89159	2.28966	2.00835	0.940057	1.21044	1.38628	0.320678	0.297393	NO	Apc2
chr18	58270398	58300982	Apcdd1	2.30492	2.36685	2.59414	2.69665	3.02015	3.86768	1.02687	1.03952	1.28062	1.11567	0.0825584	0.292636	NO	Apcdd1
chr13	91426502	91428196	Apcs	1.28258	1.11954	1.37488	0.876539	1.5703	1.49526	0.872877	0.637536	0.952207	0.820873	0.0944859	0.212336	NO	Apcs
chr8	116862663	116871776	Apeh	26.9128	30.4548	29.8083	31.4843	23.9835	27.4524	1.13161	1.05623	1.14463	1.11082	0.0275559	0.0527296	NO	Apeh
chr15	27849943	27852083	Apex1	50.4852	52.5432	60.1343	63.938	45.5085	45.0916	1.04077	1.06325	0.990838	1.03162	0.021399	0.279215	NO	Apex1
chrX	23146085	23166676	Apex2	5.20514	5.40636	5.21446	5.82644	3.63481	4.62475	1.03866	1.11736	1.27235	1.14279	0.0686493	0.152179	NO	Apex2
chr2	198006247	198009837	Aph1a	48.4455	62.7518	61.6388	65.0031	48.7221	57.5877	1.29531	1.05458	1.18196	1.17728	0.0695304	0.11508	NO	Aph1a
chr8	72472787	72629257	Aph1b	23.7696	29.1594	29.8477	29.9595	17.2576	12.7652	1.22675	1.00375	0.739687	0.990062	0.14077	0.862601	NO	No_Homolog
chr3	83310758	83336053	Api5	37.8163	40.6645	33.8157	37.4875	36.6633	39.1114	1.07532	1.10858	1.06677	1.08356	0.0127542	0.0205251	NO	Api5
chr3	92969128	92998104	Apip	3.29994	3.99654	3.15855	3.11846	1.9362	1.70285	1.21109	0.987307	0.879481	1.02596	0.0976598	0.806205	NO	NA
chr5	165946106	165955723	Apitd1	2.45266	3.30481	3.77636	4.28035	2.85565	2.31392	1.34744	1.13346	0.810294	1.09707	0.156125	0.657528	NO	Apitd1
chr4	119514822	119568764	Aplf	2.12235	1.74569	1.65303	2.10104	1.05232	1.9524	0.822525	1.27102	1.85533	1.31629	0.299003	0.413013	NO	Aplf
chrX	134856719	134866210	Apln	1.22373	0.761235	0.902567	1.56709	1.78867	2.48058	0.62206	1.73626	1.38683	1.24838	0.329007	0.621696	NO	Apln
chr3	72540538	72544183	Aplnr	0.739846	1.11909	1.44607	2.05101	1.02627	0.955807	1.5126	1.41834	0.931339	1.28743	0.180111	0.25909	NO	Aplnr
chr1	88897525	88908750	Aplp1	176.235	234.647	216.642	218.512	225.577	222.985	1.33144	1.00863	0.988512	1.10953	0.11111	0.355974	NO	Aplp1
chr8	32298526	32337494	Aplp2	88.7824	104.222	81.7047	93.0044	80.4068	83.4322	1.1739	1.1383	1.03763	1.11661	0.0408076	0.0991144	NO	Aplp2
chr3	146376828	146407259	Apmap	11.2794	13.8565	14.4314	16.6628	11.9815	12.5801	1.22848	1.15463	1.04996	1.14436	0.05179	0.100258	NO	Apmap
chr4	155386367	155414034	Apobec1	1.53003	1.74879	1.67252	1.38294	0.674994	0.602468	1.14298	0.826859	0.892553	0.954131	0.0963105	0.704022	NO	Apobec1
chr1	80606634	80630253	Apoe	120.742	112.607	129.772	134.235	95.8459	87.3439	0.932624	1.0344	0.911296	0.959439	0.0379817	0.385652	NO	Apoe
chr4	168750400	168755024	Apold1	2.63709	3.97563	5.41376	4.79664	3.4659	3.70381	1.50758	0.886009	1.06864	1.15408	0.184447	0.542595	NO	Apold1
chr20	5120473	5123073	Apom	0.976228	2.09523	1.2709	0.948375	0.280498	0.550309	2.14625	0.746223	1.9619	1.61813	0.439188	0.450329	NO	Apom
chrX	63521033	63625134	Apoo	19.5915	21.37	19.6882	19.6689	18.7516	10.6445	1.09078	0.999018	0.567659	0.885818	0.16127	0.518031	NO	Apoo
chrX	83678269	83750550	Apool	5.29355	4.88269	5.43113	6.0117	4.74728	4.96941	0.922383	1.1069	1.04679	1.02536	0.0543323	0.717212	NO	Apool
chr6	136185772	136210936	Apopt1	17.5393	18.8794	20.7702	21.9061	13.9046	14.306	1.0764	1.05469	1.02887	1.05332	0.0137392	0.0592325	NO	Apopt1
chr6	136279476	136304317	Apopt1	16.6436	18.3294	19.9077	21.7427	13.0492	14.1332	1.10129	1.09217	1.08307	1.09218	0.0052585	0.00345703	NO	Apopt1
chr11	24425013	24641872	App	354.567	463.361	309.373	324.936	287.086	306.469	1.30684	1.0503	1.06752	1.14155	0.0827917	0.211874	NO	App
chr10	72503345	72545173	Appbp2	14.2896	15.5124	11.4214	12.7148	20.6884	19.8986	1.08557	1.11324	0.961825	1.05354	0.0465497	0.386888	NO	Appbp2
chr16	2560103	2602035	Appl1	15.8168	16.2423	12.4471	13.5999	12.6117	13.5655	1.0269	1.09262	1.07563	1.06505	0.019695	0.0769573	NO	Appl1
chr7	26256179	26306128	Appl2	34.9234	40.8358	34.7476	35.919	34.138	35.1887	1.1693	1.03371	1.03078	1.07793	0.0456925	0.220232	NO	Appl2
chr19	55386442	55389398	Aprt	89.5055	81.958	89.5528	98.7001	66.2396	65.6935	0.915676	1.10214	0.991755	1.00319	0.0541315	0.995551	NO	Aprt
chr4	10747989	10749291	Aptr	0.538132	0.486199	0.585221	0.60053	0.867264	0.444152	0.903494	1.02616	0.51213	0.813928	0.154998	0.299184	NO	NA
chr5	56957404	57009481	Aptx	8.48546	10.2421	6.41699	7.70219	5.51618	6.79408	1.20702	1.20028	1.23166	1.21299	0.00953855	0.00107559	NO	Aptx
chr4	85551503	85563683	Aqp1	3.97588	3.90109	5.52143	8.18407	16.5306	22.6167	0.98119	1.48224	1.36818	1.2772	0.151624	0.205161	NO	Aqp1
chr1	162703394	162713560	Aqp11	1.04228	1.70886	0.840929	1.24507	0.887393	0.899715	1.63954	1.48058	1.01389	1.378	0.187753	0.184941	NO	Aqp11
chr3	105570399	105640431	Aqr	19.4605	20.4204	15.6904	17.9402	17.3078	17.5762	1.04933	1.14339	1.0155	1.06941	0.0382577	0.202623	NO	Aqr
chrX	1369534	1447697	Araf	103.338	137.275	100.479	107.536	76.1784	88.4617	1.32841	1.07023	1.16124	1.18663	0.0756016	0.117981	NO	Araf
chr1	166459062	166525200	Arap1	45.1252	60.8677	39.313	42.4695	40.3908	46.5704	1.34886	1.08029	1.15299	1.19405	0.0802017	0.120442	NO	Arap1
chr14	48726033	48922976	Arap2	6.65251	7.25338	5.20508	5.53808	7.93729	8.28784	1.09032	1.06398	1.04417	1.06615	0.0133689	0.036105	NO	Arap2
chr18	31112083	31138142	Arap3	1.55243	1.63834	1.60563	2.82396	2.14153	3.08146	1.05534	1.75878	1.43891	1.41768	0.203343	0.158661	NO	Arap3
chr7	115907097	115911059	Arc	2.97032	3.81112	2.84044	2.21837	2.09582	1.99228	1.28307	0.780997	0.950598	1.00489	0.147454	0.959103	NO	Arc
chr8	49051257	49075898	Arcn1	127.537	147.727	121.43	127.885	127.525	131.014	1.15831	1.05316	1.02736	1.07961	0.0400471	0.175922	NO	Arcn1
chr6	108630790	108796096	Arel1	8.731	10.5061	7.6205	8.34054	7.87014	8.13097	1.20331	1.09449	1.03314	1.11031	0.0497576	0.150155	NO	Arel1
chr10	45562700	45579214	Arf1	355.112	407.156	378.552	394.055	363.814	377.439	1.14655	1.04096	1.03745	1.07499	0.0357976	0.13183	NO	No_Homolog
chr10	92018562	92040335	Arf2	9.94125	9.69246	8.27569	9.52171	8.03719	8.68684	0.974973	1.15056	1.08083	1.06879	0.051045	0.316712	NO	Arf2
chr16	2338087	2354909	Arf4	228.8	237.644	233.21	238.776	190.622	189.35	1.03865	1.02387	0.993329	1.01862	0.0133446	0.299056	NO	Arf4
chr4	55715744	55718670	Arf5	143.59	173.895	185.996	181.337	134.111	137.977	1.21105	0.974952	1.02883	1.07161	0.0714317	0.424853	NO	No_Homolog
chr6	91695538	91700725	Arf6	15.1074	18.4327	17.2798	19.1512	31.6614	34.6774	1.22011	1.1083	1.09526	1.14122	0.0396234	0.0591632	NO	Arf6
chr3	176475775	176526009	Arfgap1	49.8646	58.491	49.4906	53.0283	47.5979	57.2041	1.173	1.07148	1.20182	1.14877	0.039527	0.0531021	NO	Arfgap1
chr3	80081541	80093659	Arfgap2	39.8047	43.135	39.0827	43.8538	36.6022	39.7778	1.08367	1.12208	1.08676	1.0975	0.0123211	0.014214	NO	Arfgap2
chr7	124135320	124198298	Arfgap3	93.5756	95.9805	85.8985	86.5974	69.5035	75.136	1.0257	1.00814	1.08104	1.03829	0.021967	0.218524	NO	No_Homolog
chr5	8666046	8760458	Arfgef1	24.3959	28.6906	21.1912	23.5321	29.4182	31.2777	1.17604	1.11047	1.06321	1.11657	0.0327153	0.0643655	NO	Arfgef1
chr3	163570435	163656612	Arfgef2	14.9677	17.6735	11.649	13.7493	17.226	17.5521	1.18077	1.1803	1.01894	1.12667	0.0538666	0.139653	NO	Arfgef2
chr1	13830138	13985431	Arfgef3	46.3041	52.776	27.0804	32.0133	44.2712	46.1816	1.13977	1.18216	1.04315	1.12169	0.0411322	0.0913816	NO	NA
chr2	183503250	183582798	Arfip1	35.4155	40.7071	33.7308	37.6733	35.2264	38.2173	1.14941	1.11688	1.0849	1.11707	0.0186224	0.0221337	NO	Arfip1
chr1	170464989	170471163	Arfip2	55.9911	64.278	56.3982	60.3164	48.0352	49.2703	1.148	1.06947	1.02571	1.08106	0.035775	0.144671	NO	Arfip2
chr3	176857667	176865105	Arfrp1	22.1157	22.9619	20.8765	21.3023	17.7152	16.5112	1.03826	1.0204	0.932039	0.996899	0.0328376	0.916652	NO	Arfrp1
chr1	21525061	21537872	Arg1	24.4395	26.2842	22.2503	23.5887	19.5007	18.9629	1.07548	1.06015	0.97242	1.03602	0.0321058	0.386199	NO	Arg1
chr6	102311097	102338406	Arg2	1.23477	1.64056	1.03283	1.47735	1.38097	1.20563	1.32863	1.4304	0.873034	1.21069	0.171364	0.303141	NO	Arg2
chr16	86600868	86625084	Arglu1	43.1812	52.5079	40.4927	45.1304	40.9377	54.6718	1.21599	1.11453	1.33549	1.222	0.0638551	0.0633756	NO	Arglu1
chr3	80554867	80576881	Arhgap1	49.1284	60.8538	61.1247	69.1977	77.8666	83.9829	1.23867	1.13207	1.07855	1.14976	0.0470617	0.0759584	NO	Arhgap1
chr19	34138978	34406593	Arhgap10	2.01088	2.25569	2.16011	2.36303	1.47732	1.87409	1.12174	1.09394	1.26857	1.16142	0.0541735	0.0681468	NO	Arhgap10
chr3	105281827	105298108	Arhgap11a	0.695253	0.671083	0.692804	0.7074	0.930876	1.24654	0.965236	1.02107	1.33911	1.10847	0.11644	0.448027	NO	Arhgap11a
chr17	54280815	54394716	Arhgap12	10.385	9.71613	6.9404	7.71219	9.47747	11.1122	0.93559	1.1112	1.17249	1.07309	0.0709915	0.439304	NO	Arhgap12
chr1	193239036	193328425	Arhgap17	9.16929	10.2664	10.7949	12.7487	14.885	16.5556	1.11965	1.18099	1.11224	1.13762	0.0217867	0.0207774	NO	Arhgap17
chr1	19227115	19463139	Arhgap18	11.6946	11.9544	11.6237	14.1869	12.2161	14.5321	1.02222	1.22051	1.18958	1.1441	0.0615926	0.14062	NO	Arhgap18
chr17	87722709	87849684	Arhgap21	4.6998	6.25007	4.21844	4.80148	5.57861	6.38805	1.32986	1.13821	1.1451	1.20439	0.0627652	0.070617	NO	Arhgap21
chr16	9454269	9613508	Arhgap22	5.35174	6.18554	5.36604	6.90962	6.25842	7.58491	1.1558	1.28766	1.21195	1.21847	0.0382028	0.0246028	NO	Arhgap22
chr10	85340908	85445805	Arhgap23	1.1071	1.22745	1.53591	1.93161	3.25014	4.33724	1.10871	1.25763	1.33448	1.23361	0.0662695	0.102918	NO	Arhgap23
chr14	8383211	8600526	Arhgap24	18.7095	24.3736	19.5731	20.0842	19.3246	18.6881	1.30274	1.02611	0.967061	1.09864	0.103466	0.398708	NO	Arhgap24
chr18	31807052	32557176	Arhgap26	2.16943	3.09212	2.07582	2.43386	4.24822	3.73813	1.42531	1.17248	0.87993	1.15924	0.157577	0.487006	NO	Arhgap26
chr10	91418535	91451831	Arhgap27	2.32939	2.08173	2.57618	3.20184	1.69	1.77346	0.893677	1.24286	1.04938	1.06197	0.100997	0.635627	NO	Arhgap27
chr2	225552075	225613349	Arhgap29	3.99953	4.41053	4.0291	5.50683	7.37018	8.37881	1.10276	1.36676	1.13685	1.20213	0.0829046	0.110963	NO	Arhgap29
chr13	89774764	89796113	Arhgap30	0.919737	1.19498	0.85795	1.02688	0.571212	0.632578	1.29927	1.19689	1.10743	1.2012	0.0554197	0.0887201	NO	Arhgap30
chr11	64600968	64714114	Arhgap31	1.23394	1.22276	0.959214	1.59402	2.69833	3.18615	0.990941	1.6618	1.18078	1.27784	0.199647	0.248204	NO	Arhgap31
chr8	33131874	33393517	Arhgap32	8.79576	12.9153	7.99643	8.03403	12.5255	13.7908	1.46836	1.0047	1.10101	1.19136	0.141263	0.291393	NO	Arhgap32
chr1	88977460	88990780	Arhgap33	1.79916	2.69297	1.83089	1.64445	1.53129	1.81128	1.49679	0.898174	1.18284	1.1926	0.172874	0.403926	NO	Arhgap33
chr1	78456409	78573596	Arhgap35	15.7956	22.0819	16.488	18.5441	28.4335	29.3228	1.39798	1.1247	1.03128	1.18465	0.110019	0.216479	NO	Grlf1
chrX	136460227	136495646	Arhgap36	40.2097	49.6207	37.5673	39.0454	38.6373	38.835	1.23405	1.03934	1.00512	1.09284	0.0712935	0.314679	NO	Arhgap36
chr7	117788716	117880329	Arhgap39	5.34727	6.78435	4.56834	4.66726	3.14145	3.83835	1.26875	1.02165	1.22184	1.17075	0.0757674	0.153218	NO	Arhgap39
chrX	156873094	156888762	Arhgap4	5.22104	5.94275	2.94096	2.90612	2.52541	2.75144	1.13823	0.988156	1.0895	1.07196	0.0442021	0.255613	NO	Arhgap4
chr8	7210999	7446215	Arhgap42	1.43472	1.60526	1.42241	1.89463	2.25331	3.0164	1.11887	1.33199	1.33865	1.26317	0.0721758	0.0722107	NO	Arhgap42
chr10	51501547	51669546	Arhgap44	11.0687	17.2501	12.904	12.4094	11.1542	11.8071	1.55846	0.961669	1.05854	1.19289	0.184913	0.35615	NO	Arhgap44
chr7	12541032	12741314	Arhgap45	1.91545	2.09219	1.46282	1.52572	0.620353	0.636401	1.09228	1.043	1.02587	1.05371	0.0199046	0.162927	NO	NA
chr6	73344995	73408304	Arhgap5	15.2293	16.5181	11.1666	12.4771	15.5441	17.936	1.08463	1.11735	1.15388	1.11862	0.0200003	0.0253032	NO	Arhgap5
chrX	26314561	26845242	Arhgap6	1.0374	0.985896	0.979545	1.22582	1.57975	2.005	0.950353	1.25142	1.26919	1.15699	0.103444	0.273631	NO	Arhgap6
chr7	125732300	125797149	Arhgap8	26.793	33.7008	29.9258	33.2109	21.069	20.8002	1.25782	1.10978	0.98724	1.11828	0.0782256	0.265376	NO	Arhgap8
chr7	70612650	70620900	Arhgap9	1.27985	0.738773	1.55092	1.24938	0.765787	0.437379	0.577234	0.805572	0.57115	0.651318	0.0771466	0.0410005	NO	Arhgap9
chr10	109754012	109757506	Arhgdia	239.746	292.036	314.464	320.361	230.167	237.31	1.21811	1.01875	1.03103	1.0893	0.0645022	0.290417	NO	Arhgdia
chr4	170913920	170932789	Arhgdib	11.8264	11.8227	17.7483	19.9638	14.5266	15.3901	0.999689	1.12483	1.05944	1.06132	0.0361377	0.230013	NO	Arhgdib
chr1	81769212	81797330	Arhgef1	34.084	51.3931	43.8141	43.5445	36.9092	43.7963	1.50784	0.993845	1.1866	1.22943	0.149914	0.172009	NO	Arhgef1
chr16	79725629	79817065	Arhgef10	2.17712	2.66696	2.2367	3.17183	2.02407	1.84925	1.22499	1.41809	0.913629	1.18557	0.146952	0.344805	NO	Arhgef10
chr5	159018275	159115531	Arhgef10l	11.3919	17.0628	11.1788	12.7831	11.2261	11.7858	1.4978	1.14351	1.04986	1.23039	0.13641	0.211183	NO	Arhgef10l
chr2	186979850	187102523	Arhgef11	25.6125	36.5791	26.117	28.2475	31.9214	37.8479	1.42817	1.08157	1.18566	1.2318	0.102681	0.132417	NO	Arhgef11
chr8	47259377	47394006	Arhgef12	24.6857	32.0262	16.0145	21.2907	34.0442	39.3644	1.29736	1.32946	1.15627	1.26103	0.0531933	0.0314964	NO	Arhgef12
chr10	55532097	55545675	Arhgef15	0.597025	0.96837	0.925733	1.30263	1.1075	1.38302	1.62199	1.40713	1.24878	1.42597	0.108149	0.0212942	NO	Arhgef15
chr5	171626450	171649124	Arhgef16	8.76691	9.76178	9.20297	8.9818	8.00162	9.12703	1.11348	0.975967	1.14065	1.0767	0.0509727	0.276257	NO	Arhgef16
chr12	1889252	1999880	Arhgef18	5.06778	6.46008	5.3017	6.07596	4.60713	4.89776	1.27474	1.14604	1.06308	1.16129	0.0615727	0.110832	NO	Arhgef18
chr5	159754954	159773699	Arhgef19	1.01547	1.64409	0.667211	0.998363	0.480918	0.878193	1.61904	1.49632	1.82608	1.64715	0.0962235	0.0128501	NO	Arhgef19
chr2	187964100	188022847	Arhgef2	21.7687	27.1723	19.7598	21.7819	12.2109	14.0505	1.24823	1.10234	1.15065	1.16707	0.0429076	0.0546032	NO	Arhgef2
chr7	70469304	70476633	Arhgef25	3.92284	4.03158	5.1769	5.51234	6.70276	7.74524	1.02772	1.0648	1.15553	1.08268	0.0379635	0.163765	NO	Arhgef25
chr2	27107263	27236336	Arhgef26	2.61714	2.90651	2.21715	2.62587	3.64558	3.14371	1.11057	1.18435	0.862333	1.05242	0.0973987	0.739813	NO	Arhgef26
chr2	25738514	26011429	Arhgef28	1.90768	2.12817	1.44263	1.82815	1.79323	2.39474	1.11558	1.26724	1.33543	1.23942	0.0649711	0.0599081	NO	Arhgef28
chr16	2743714	3026768	Arhgef3	12.9104	14.788	10.9229	11.7866	9.88946	9.92835	1.14543	1.07908	1.00393	1.07615	0.0408745	0.201481	NO	Arhgef3
chr18	56817986	56871159	Arhgef37	1.80636	1.88481	0.745264	0.990925	0.394529	0.512509	1.04343	1.32963	1.29904	1.22403	0.0907316	0.116561	NO	Arhgef37
chr9	41160540	41307198	Arhgef4	2.18581	2.95665	3.57916	2.36925	2.15886	2.98888	1.35266	0.661956	1.38447	1.13303	0.235715	0.756068	NO	Arhgef4
chr15	28377916	28403090	Arhgef40	8.84948	12.0864	9.72599	10.9176	8.38922	10.5718	1.36578	1.12252	1.26016	1.24949	0.0704239	0.0613579	NO	Arhgef40
chr4	72710775	72736415	Arhgef5	5.81554	7.51214	5.20043	6.12967	5.6381	6.19119	1.29174	1.17869	1.0981	1.18951	0.0561597	0.0702253	NO	Arhgef5
chrX	159722031	159841344	Arhgef6	1.83625	2.3313	1.66346	1.52283	2.15165	2.46015	1.2696	0.915458	1.14338	1.10948	0.103628	0.404019	NO	Arhgef6
chr16	83006518	83133126	Arhgef7	18.9772	25.474	18.2345	14.5264	16.2365	17.5736	1.34235	0.796643	1.08235	1.07378	0.15759	0.773063	NO	Arhgef7
chrX	64248246	64428818	Arhgef9	10.212	10.566	9.16114	9.6178	10.8649	10.0456	1.03467	1.04985	0.924591	1.00304	0.0394664	0.977448	NO	Arhgef9
chr5	151904687	151978379	Arid1a	17.3061	25.5966	16.2121	18.6695	20.3718	24.5908	1.47905	1.15158	1.2071	1.27924	0.101181	0.0893637	NO	Arid1a
chr1	45876423	46233524	Arid1b	6.66816	10.21	6.72529	7.27405	9.16686	9.90707	1.53116	1.0816	1.08075	1.23117	0.149997	0.236586	NO	Arid1b
chr7	137680564	137798329	Arid2	10.2896	12.5522	7.72633	8.80909	10.7042	11.7502	1.2199	1.14014	1.09771	1.15258	0.0358158	0.0462006	NO	Arid2
chr7	12573604	12602407	Arid3a	8.85028	10.979	8.15884	9.84193	8.75471	10.0708	1.24053	1.20629	1.15033	1.19905	0.0262893	0.0147639	NO	Arid3a
chr8	62569601	62616837	Arid3b	3.93406	5.52929	3.27139	3.84819	4.59219	4.33211	1.40549	1.17632	0.943366	1.17506	0.133406	0.333441	NO	Arid3b
chr6	93461705	93537955	Arid4a	3.91908	3.89367	2.74198	3.01507	3.92211	4.03405	0.993517	1.0996	1.02854	1.04055	0.0312058	0.316527	NO	Arid4a
chr9	42871907	42886725	Arid5a	3.35594	4.5871	4.94501	4.70587	4.1512	4.28025	1.36686	0.951641	1.03109	1.11653	0.127249	0.470216	NO	Arid5a
chr20	21564508	21884746	Arid5b	4.33929	5.83932	3.38363	4.05995	7.04939	7.72063	1.34569	1.19988	1.09522	1.2136	0.0726276	0.0845711	NO	Arid5b
chr8	64166359	64268555	Arih1	21.7823	24.6477	19.9856	21.3297	27.3361	29.8504	1.13155	1.06725	1.09198	1.09693	0.0187255	0.0325508	NO	Arih1
chr8	117387004	117446536	Arih2	18.199	24.298	18.5423	18.8703	22.4069	22.7705	1.33513	1.01769	1.01622	1.12301	0.106058	0.357731	NO	Arih2
chr7	29282411	29295170	Arl1	87.2369	99.1696	93.3955	95.211	70.5808	73.0168	1.13678	1.01944	1.03451	1.06358	0.0368603	0.218813	NO	Arl1
chr17	10567064	10575518	Arl10	9.87898	13.952	10.6651	11.8426	10.1692	9.29237	1.41229	1.1104	0.913773	1.14549	0.144974	0.420932	NO	Arl10
chr15	41639985	41645685	Arl11	2.60193	2.65983	3.28479	4.02302	2.1002	1.1963	1.02225	1.22474	0.56961	0.938868	0.193661	0.741977	NO	Arl11
chr7	1122567	1188209	Arl13b	5.86479	6.12109	4.53564	5.18254	2.53837	2.3335	1.0437	1.14263	0.919291	1.03521	0.0646115	0.613702	NO	Arl13b
chr3	97981506	97993852	Arl14ep	22.154	24.3745	16.5571	20.2381	17.8953	23.335	1.10023	1.22232	1.30398	1.20884	0.0592004	0.0629528	NO	Arl14ep
chr2	45668852	46053167	Arl15	7.06804	6.58654	4.92792	5.40071	10.2916	11.0598	0.931877	1.09594	1.07465	1.03415	0.0515071	0.604753	NO	Arl15
chr10	109636345	109639033	Arl16	7.68321	9.63471	10.9188	10.4114	8.40592	8.23333	1.25399	0.953531	0.979469	1.06233	0.0961237	0.609752	NO	Arl16
chr1	221504150	221516191	Arl2	29.6048	35.0628	34.5543	35.4439	21.4587	22.4268	1.18436	1.02574	1.04512	1.08507	0.0499571	0.22108	NO	Arl2
chr19	10753670	10763247	Arl2bp	67.3308	77.2063	68.8019	73.4137	59.0215	60.4956	1.14667	1.06703	1.02498	1.07956	0.0356847	0.148396	NO	Arl2bp
chr1	266287015	266333099	Arl3	34.0002	32.2169	31.9201	31.3033	32.7663	27.8907	0.947549	0.980677	0.8512	0.926475	0.0388336	0.207871	NO	Arl3
chr6	59945926	59950586	Arl4a	6.64232	6.09141	6.77781	7.11764	10.681	12.7644	0.917061	1.05014	1.19506	1.05409	0.0802753	0.588656	NO	Arl4a
chr9	95783651	95787092	Arl4c	2.79397	3.10528	3.78793	4.16815	4.20038	5.26223	1.11142	1.10038	1.2528	1.15486	0.0490697	0.0875905	NO	NA
chr10	89577556	89580368	Arl4d	13.6342	15.468	12.5487	13.4073	15.4848	15.2968	1.1345	1.06842	0.987858	1.06359	0.0424008	0.273765	NO	Arl4d
chr3	37922544	37947511	Arl5a	33.5791	42.4556	32.4319	34.0002	53.4034	53.654	1.26434	1.04836	1.00469	1.1058	0.0802689	0.309106	NO	Arl5a
chr17	82004413	82092693	Arl5b	9.63879	11.531	7.60055	8.91536	13.5327	14.731	1.19632	1.17299	1.08855	1.15262	0.0327336	0.0368368	NO	NA
chr11	42858476	42884324	Arl6	15.8444	20.0511	15.5182	16.0496	9.89077	10.5231	1.2655	1.03425	1.06393	1.12123	0.072645	0.226414	NO	Arl6
chr1	187770160	187779675	Arl6ip1	50.451	55.4369	54.6344	56.8995	54.6203	52.4003	1.09883	1.04146	0.959355	1.03321	0.0404725	0.47803	NO	Arl6ip1
chr12	37904376	37913408	Arl6ip4	18.0814	23.1724	26.485	29.8401	22.1114	23.6215	1.28156	1.12668	1.06829	1.15884	0.0636299	0.114499	NO	Arl6ip4
chr4	129569549	129599030	Arl6ip5	59.4145	65.654	69.8411	72.2301	75.4757	73.3327	1.10502	1.03421	0.971607	1.03694	0.0385363	0.446936	NO	Arl6ip5
chr3	38742072	38768010	Arl6ip6	11.6909	13.4364	10.7189	11.9073	13.8731	14.2328	1.1493	1.11087	1.02593	1.09537	0.0364486	0.115752	NO	Arl6ip6
chr13	51972974	51981976	Arl8a	54.198	67.6779	73.4876	72.0061	62.2344	67.0308	1.24872	0.97984	1.07707	1.10188	0.0786027	0.322197	NO	Arl8a
chr4	140837745	140881866	Arl8b	88.8991	106.551	101.303	100.911	85.1101	81.7149	1.19856	0.996134	0.960108	1.0516	0.0742116	0.57521	NO	Arl8b
chr2	103926567	103979607	Armc1	12.5844	13.5654	13.1988	14.1927	10.5807	10.7802	1.07795	1.0753	1.01886	1.05737	0.0192723	0.0959591	NO	Armc1
chr4	10004846	10020017	Armc10	23.2861	26.1974	25.0526	26.261	16.4198	17.2306	1.12503	1.04823	1.04938	1.07421	0.0254079	0.0949415	NO	Armc10
chr1	199655069	199662419	Armc5	23.279	30.8751	25.4729	27.3753	24.3185	24.9749	1.3263	1.07468	1.02699	1.14266	0.0928488	0.197373	NO	Armc5
chr16	20939311	20954275	Armc6	8.70062	9.61271	9.28947	11.5771	7.28879	8.35143	1.10483	1.24626	1.14579	1.16563	0.0420145	0.0535135	NO	Armc6
chr10	104036250	104052852	Armc7	4.99565	6.18636	3.82513	5.84362	6.05078	5.73033	1.23835	1.52769	0.94704	1.23769	0.167621	0.285163	NO	Armc7
chr8	107723359	107819208	Armc8	13.1926	14.3574	11.2275	12.1705	12.4823	13.6891	1.0883	1.08399	1.09668	1.08966	0.00372732	0.00173761	NO	Armc8
chr9	93172718	93299119	Armc9	7.13443	8.54679	5.74423	7.26887	5.81599	5.69233	1.19796	1.26542	0.978738	1.14737	0.0865377	0.232031	NO	Armc9
chrX	105535670	105539575	Armcx1	12.8382	15.3805	13.2361	12.7184	10.7845	12.5862	1.19803	0.960885	1.16706	1.10866	0.0744254	0.293251	NO	No_Homolog
chrX	105617383	105622209	Armcx2	30.162	39.9895	31.2838	33.8703	30.0832	31.9486	1.32582	1.08268	1.06201	1.15684	0.084703	0.176765	NO	Armcx2
chrX	105573332	105578814	Armcx3	122.425	145.333	113.581	121.833	76.1563	82.9562	1.18712	1.07265	1.08929	1.11635	0.0357063	0.0749345	NO	Armcx3
chrX	105497277	105507636	Armcx4	8.4586	10.2258	6.20549	6.86239	10.0432	10.9644	1.20892	1.10586	1.09173	1.1355	0.0369349	0.0611404	NO	No_Homolog
chrX	105565733	105573387	Armcx6	9.86364	8.35703	7.88313	7.48559	5.50613	9.20095	0.847256	0.949571	1.67104	1.15596	0.25923	0.645514	NO	Armcx6
chr1	40982761	41006371	Armt1	5.09215	5.63546	5.75728	5.77553	6.27246	5.06517	1.10669	1.00317	0.807524	0.972463	0.087717	0.663378	NO	NA
chr2	196587056	196666447	Arnt	16.7777	16.7947	12.869	24.3503	18.5118	30.0578	1.00101	1.89217	1.62371	1.50563	0.263942	0.189541	NO	Arnt
chr1	146399217	146556437	Arnt2	13.2115	18.642	12.2332	11.0959	16.827	17.6426	1.41105	0.907033	1.04847	1.12218	0.150092	0.525463	NO	Arnt2
chr1	178039002	178137469	Arntl	5.91554	6.85994	6.01241	5.66204	10.3886	10.9509	1.15965	0.941726	1.05412	1.05183	0.0629191	0.50614	NO	Arntl
chr12	11272609	11294140	Arpc1a	72.2108	77.8725	75.4792	81.8182	89.0691	90.9331	1.07841	1.08398	1.02093	1.06111	0.0201537	0.0913919	NO	Arpc1a
chr12	11252300	11265849	Arpc1b	93.5735	89.6764	106.127	127.095	101.243	104.899	0.958352	1.19757	1.03611	1.06401	0.0704517	0.469471	NO	Arpc1b
chr9	81518163	81548871	Arpc2	128.355	134.041	138.136	152.477	121.599	132.124	1.0443	1.10382	1.08656	1.07823	0.0176793	0.0451026	NO	Arpc2
chr12	39653951	39667817	Arpc3	150.308	152.649	193.937	198.688	156.412	149.716	1.01558	1.0245	0.957187	0.999088	0.0211082	0.955208	NO	Arpc3
chr4	145330113	145340985	Arpc4	55.8386	66.5866	76.1695	79.2392	43.0649	49.9968	1.19248	1.0403	1.16097	1.13125	0.0463765	0.100272	NO	Arpc4
chr13	70174970	70183879	Arpc5	68.7761	78.7642	81.6816	91.1599	65.4657	69.483	1.14523	1.11604	1.06136	1.10754	0.0245786	0.0451082	NO	Arpc5
chr3	23300284	23309077	Arpc5l	64.5445	34.9501	63.225	62.5387	23.7798	56.5563	0.541489	0.989145	2.37833	1.30299	0.552983	0.85255	NO	Arpc5l
chr1	141664790	141672789	Arpin	6.74732	8.23412	5.96515	6.14929	4.73795	5.19116	1.22035	1.03087	1.09566	1.11563	0.0556037	0.169709	NO	NA
chr8	81949577	81972054	Arpp19	45.1248	46.6564	42.382	44.232	32.5311	34.3086	1.03394	1.04365	1.05464	1.04408	0.00597813	0.0165921	NO	Arpp19
chr1	164502099	164573947	Arrb1	1.41219	0.640938	0.969172	1.27309	3.1194	1.82185	0.45386	1.31358	0.584039	0.783828	0.267531	0.359253	NO	Arrb1
chr10	57040252	57048045	Arrb2	7.34896	7.91405	8.94086	8.28315	5.79719	7.53367	1.07689	0.926438	1.29954	1.10096	0.108374	0.473949	NO	Arrb2
chr3	2129876	2137161	Arrdc1	20.1478	24.685	26.0572	26.7588	20.3245	19.7187	1.22519	1.02693	0.970192	1.0741	0.0773	0.443066	NO	Arrdc1
chr16	20352480	20356612	Arrdc2	3.23096	3.71088	3.06745	3.78481	2.09417	2.33039	1.14853	1.23386	1.1128	1.16507	0.0359124	0.0475353	NO	NA
chr2	8732907	8745445	Arrdc3	12.6416	15.5518	14.7746	13.0055	12.5931	15.1139	1.23021	0.880264	1.20017	1.10355	0.111978	0.371436	NO	Arrdc3
chr1	129766097	129780076	Arrdc4	20.9324	25.0473	15.2845	16.5083	16.2127	18.7521	1.19658	1.08007	1.15663	1.14443	0.0341815	0.0486841	NO	No_Homolog
chr7	130446644	130452632	Arsa	24.424	30.7466	23.4962	25.0348	18.2983	21.1534	1.25887	1.06548	1.15603	1.16013	0.0558632	0.0946454	NO	Arsa
chr2	23385154	23546019	Arsb	10.4092	11.6466	13.5213	13.6954	20.2655	21.2644	1.11887	1.01288	1.04929	1.06035	0.0310909	0.181086	NO	Arsb
chr2	122876645	122884673	Arse	7.97035	9.36902	5.93203	6.23058	4.10283	5.58741	1.17548	1.05033	1.36184	1.19589	0.090503	0.138846	NO	No_Homolog
chr10	97722550	97859975	Arsg	4.39907	4.52413	4.76972	5.06409	5.71267	5.69915	1.02843	1.06172	0.997633	1.02926	0.0185038	0.25592	NO	Arsg
chr2	2835568	2891059	Arsk	6.02179	6.8643	4.30242	6.01887	7.28472	7.83532	1.13991	1.39895	1.07558	1.20481	0.0988284	0.144719	NO	Arsk
chr19	57484720	57496539	Arv1	14.3178	14.0387	11.8383	13.2862	6.85923	9.09021	0.980509	1.1223	1.32525	1.14269	0.10004	0.282842	NO	Arv1
chr11	86736125	86793795	Arvcf	11.6966	15.1872	11.644	12.2624	12.4407	13.1786	1.29842	1.05311	1.05931	1.13695	0.080757	0.204563	NO	Arvcf
chrX	62363757	62376139	Arx	1.33869	1.89326	2.93762	1.82597	4.33327	4.56184	1.41427	0.621582	1.05275	1.02953	0.229122	0.887884	NO	Arx
chrX	106522900	106524832	Arxes2	2.61158	2.38491	3.25542	2.72854	0.624789	0.48654	0.913205	0.838154	0.778727	0.843362	0.0389078	0.0401847	NO	No_Homolog
chr1	266482787	266523644	As3mt	27.9371	31.8299	20.8824	20.0841	21.9395	25.1926	1.13934	0.961772	1.14827	1.08313	0.0607333	0.314921	NO	As3mt
chr16	53998604	54030006	Asah1	124.723	137.893	111.694	122.223	130.578	128.981	1.10559	1.09427	0.987764	1.06254	0.0375314	0.240591	NO	Asah1
chr1	250557042	250665083	Asah2	0.736021	1.16089	0.733696	0.771169	1.36019	1.48191	1.57725	1.05107	1.08949	1.23927	0.169352	0.256451	NO	Asah2
chr7	104663840	104985645	Asap1	6.02064	8.25823	6.23139	6.85351	9.56631	10.337	1.37165	1.09984	1.08056	1.18402	0.0939822	0.165369	NO	Asap1
chr6	43231178	43348914	Asap2	4.39349	6.13261	3.02942	4.16035	3.79997	4.79815	1.39584	1.37331	1.26268	1.34394	0.0411492	0.0121186	NO	Asap2
chr5	154551901	154596125	Asap3	1.04857	0.994431	0.767009	1.50014	1.25241	1.50935	0.948366	1.95583	1.20516	1.36979	0.302252	0.302483	NO	NA
chr9	98668231	98690805	Asb1	3.63323	4.71797	3.07829	3.69622	4.4341	4.18406	1.29856	1.20074	0.94361	1.14764	0.10585	0.317987	NO	Asb1
chr17	70211179	70234103	Asb13	9.45832	10.9354	7.97794	9.85944	8.77826	9.48866	1.15617	1.23584	1.08093	1.15764	0.0447252	0.0636434	NO	Asb13
chr16	2537209	2556930	Asb14	0.842432	0.746696	0.547848	0.656877	0.680845	0.738829	0.886358	1.19901	1.08516	1.05685	0.0913599	0.697825	NO	Asb14
chr14	115352716	115451207	Asb3	10.1374	10.4715	7.81284	8.75821	11.5886	11.0623	1.03295	1.121	0.954585	1.03618	0.0480677	0.552007	NO	Asb3
chr16	39985233	40050663	Asb5	0.905318	0.835487	0.803209	1.18322	0.829625	0.579721	0.922866	1.47311	0.698775	1.03159	0.230047	0.982545	NO	Asb5
chr3	9659707	9664445	Asb6	11.0265	12.9947	10.4811	11.5096	10.9184	11.2353	1.17849	1.09813	1.02903	1.10188	0.0431876	0.135904	NO	Asb6
chr1	127545671	127599257	Asb7	4.77938	7.49888	5.38736	5.44055	5.34034	7.9326	1.56901	1.00987	1.48541	1.35476	0.174126	0.148048	NO	Asb7
chr7	139724337	139760410	Asb8	26.9334	31.3213	26.457	27.082	26.32	26.9689	1.16291	1.02362	1.02465	1.0704	0.0462593	0.258881	NO	Asb8
chr20	29558330	29648899	Ascc1	16.9339	18.5365	18.179	19.3285	12.6375	12.9401	1.09464	1.06324	1.02395	1.06061	0.0204494	0.0956011	NO	Ascc1
chr14	84873460	84916643	Ascc2	10.845	13.6294	13.6875	14.6415	10.7656	12.5314	1.25674	1.06969	1.16403	1.16349	0.0539977	0.0842295	NO	Ascc2
chr20	55253670	55557249	Ascc3	13.3164	13.9056	8.5958	10.5536	14.2138	14.9	1.04424	1.22776	1.04828	1.10676	0.060512	0.200474	NO	Ascc3
chr7	28038662	28040504	Ascl1	1.00014	1.29613	1.3121	2.18482	2.99032	2.81707	1.29595	1.66513	0.942065	1.30105	0.208746	0.320268	NO	Ascl1
chr1	216154002	216156409	Ascl2	0.517283	0.838638	0.724443	0.704153	0.279032	0.607632	1.62124	0.971992	2.17764	1.59029	0.348385	0.210069	NO	Ascl2
chr20	34894419	34909265	Asf1a	7.35307	8.8929	7.04284	7.33566	5.88904	6.5323	1.20941	1.04158	1.10923	1.12007	0.0487523	0.127135	NO	Asf1a
chr19	25077918	25092491	Asf1b	0.91628	0.534972	0.421182	0.794107	0.3085	0.606112	0.583852	1.88542	1.96471	1.47799	0.447657	0.622154	NO	Asf1b
chr2	188252592	188389251	Ash1l	16.3574	18.1858	10.7677	13.1485	16.882	17.9935	1.11178	1.2211	1.06584	1.13291	0.0460487	0.0879539	NO	Ash1l
chr16	71011315	71033171	Ash2l	22.9022	27.1976	21.3195	23.7879	13.7375	16.2682	1.18756	1.11578	1.18422	1.16252	0.0233889	0.0173926	NO	Ash2l
chr10	68247799	69347223	Asic2	6.33366	8.39295	4.28224	4.52366	2.42203	3.22873	1.32514	1.05638	1.33307	1.23819	0.0909372	0.115039	NO	No_Homolog
chr4	7287868	7293295	Asic3	1.91657	1.22522	2.05365	1.92666	1.58739	1.19524	0.63928	0.938163	0.752961	0.776801	0.0870997	0.137071	NO	Asic3
chr9	82647071	82668920	Asic4	0.960284	0.963453	1.16076	1.30912	0.847749	0.566961	1.0033	1.12782	0.668784	0.9333	0.137055	0.685494	NO	Asic4
chr12	30160922	30178348	Asl	23.3201	25.7494	20.3444	19.4064	12.2637	14.0056	1.10417	0.953897	1.14203	1.0667	0.0574511	0.381855	NO	Asl
chr12	18532090	18534761	Asmtl	29.7413	37.2966	31.1082	29.0826	21.4203	18.8246	1.25403	0.934887	0.878817	1.02258	0.116854	0.929992	NO	No_Homolog
chr19	26133024	26142637	Asna1	65.3755	69.3886	68.8068	53.8805	52.7369	50.0143	1.06139	0.783069	0.948374	0.930943	0.0808143	0.466386	NO	Asna1
chr4	33737078	33761106	Asns	150.426	172.16	126.397	132.015	152.393	152.004	1.14449	1.04444	0.99745	1.06213	0.0433569	0.284081	NO	Asns
chr9	52988034	53009054	Asnsd1	26.295	27.3235	26.8925	27.3955	22.9409	22.448	1.03911	1.0187	0.978511	1.01211	0.0178014	0.573063	NO	Asnsd1
chr5	22577680	22799349	Asph	14.6235	14.8172	9.50708	9.97656	9.81035	10.6769	1.01325	1.04938	1.08833	1.05032	0.0216796	0.141013	NO	Asph
chr17	14655958	14681355	Aspn	1.25973	1.36204	0.795682	1.2043	1.75604	2.92822	1.08121	1.51354	1.66751	1.42076	0.175494	0.153635	NO	Aspn
chr17	15496470	15521143	Aspnl1	1.18142	1.19162	1.02156	1.13255	1.55628	2.67125	1.00864	1.10864	1.71644	1.27791	0.221159	0.337201	NO	NA
chr10	109851407	109889436	Aspscr1	15.66	19.9624	19.0934	19.0965	15.4659	15.7749	1.27474	1.00016	1.01998	1.09829	0.0884065	0.377558	NO	Aspscr1
chr1	225304568	225329832	Asrgl1	20.2093	21.8042	20.4453	21.9877	12.7869	12.5955	1.07892	1.07544	0.985035	1.04647	0.0307323	0.271091	NO	Asrgl1
chr3	10327411	10375847	Ass1	14.838	15.3912	61.6034	62.3099	42.7776	43.0922	1.03728	1.01147	1.00736	1.0187	0.00936626	0.173468	NO	Ass1
chr8	113936991	113954833	Aste1	1.01167	1.21282	1.21165	1.0849	0.919615	0.779522	1.19883	0.895388	0.847661	0.980628	0.10997	0.831481	NO	No_Homolog
chr13	76054965	76373738	Astn1	2.3942	3.04732	1.816	1.99235	2.57929	2.2899	1.27279	1.09711	0.887804	1.0859	0.111277	0.569416	NO	Astn1
chr4	180854982	180887095	Asun	17.1498	19.2033	17.1765	17.7775	15.1572	17.0276	1.11974	1.03499	1.1234	1.09271	0.0288784	0.0814623	NO	Asun
chr3	148832231	148911016	Asxl1	3.86219	5.36329	3.48857	3.03726	3.21473	4.16472	1.38867	0.870632	1.29551	1.18494	0.159436	0.401596	NO	Asxl1
chr6	27835346	27923677	Asxl2	7.14267	8.27285	4.61669	6.252	8.78864	9.92319	1.15823	1.35422	1.12909	1.21385	0.0706881	0.0686126	NO	Asxl2
chr1	251234702	251386996	Atad1	37.8651	43.2567	35.5506	37.9343	41.8633	41.316	1.14239	1.06705	0.986926	1.06546	0.0448853	0.282481	NO	Atad1
chr7	97984754	98027379	Atad2	3.44506	3.88936	2.22154	3.15789	4.20885	4.31719	1.12897	1.42149	1.02574	1.19207	0.11852	0.215771	NO	Atad2
chr6	28998080	29163075	Atad2b	4.2754	4.84689	2.69667	3.15016	4.42172	4.80924	1.13367	1.16817	1.08764	1.12982	0.0233253	0.0204392	NO	NA
chr5	173189590	173209809	Atad3a	12.7847	15.803	16.4502	17.1479	10.7951	12.9439	1.23609	1.04241	1.19906	1.15919	0.0593581	0.109185	NO	Atad3a
chr20	3351269	3364565	Atat1	13.7208	18.7722	14.7701	15.8159	12.6415	14.3459	1.36816	1.0708	1.13482	1.19126	0.0903586	0.150263	NO	Atat1
chr1	200810741	201084122	Ate1	21.6455	25.8446	20.2117	23.8609	26.1797	27.6609	1.19399	1.18055	1.05658	1.14371	0.0437372	0.0760408	NO	Ate1
chr7	141882261	141927687	Atf1	9.75988	11.5987	10.3382	10.7819	10.5552	11.2443	1.18841	1.04292	1.06528	1.09887	0.0452318	0.0990457	NO	Gm1862
chr3	60713923	60796052	Atf2	34.0155	35.9765	26.3948	30.1084	32.5711	32.833	1.05765	1.14069	1.00804	1.06879	0.0386965	0.210688	NO	Atf2
chr13	109817892	109849632	Atf3	8.55872	7.73913	10.225	9.92254	7.04132	7.9541	0.90424	0.970419	1.12963	1.00143	0.0668872	0.961788	NO	Atf3
chr7	121462960	121482781	Atf4	399.134	443.601	429.519	494.927	353.409	358.71	1.11141	1.15228	1.015	1.0929	0.0406965	0.1465	NO	Atf4
chr1	100807821	100812746	Atf5	500.643	624.519	483.188	472.041	373.952	396.306	1.24743	0.976929	1.05978	1.09471	0.0800178	0.357304	NO	Atf5
chr13	89053439	89242531	Atf6	69.9195	89.3288	47.1958	50.6558	49.9128	51.8152	1.2776	1.07331	1.03812	1.12967	0.0746551	0.210113	NO	Atf6
chr20	4414283	4422283	Atf6b	94.8396	141.788	104.797	100.931	72.6531	80.7678	1.49503	0.963114	1.11169	1.18995	0.158459	0.349898	NO	Atf6b
chr7	144131382	144223463	Atf7	6.34815	9.47914	6.01002	7.52351	9.58779	10.8615	1.49321	1.25183	1.13285	1.29263	0.106009	0.0890104	NO	Atf7
chr4	170476998	170563063	Atf7ip	9.13907	11.1775	7.61583	9.55311	10.8421	11.4616	1.22305	1.25437	1.05714	1.17819	0.0611975	0.0925028	NO	Atf7ip
chr10	5476205	5519893	Atf7ip2	1.00221	1.13152	1.13474	0.775258	0.35584	0.598177	1.12903	0.683204	1.68103	1.16442	0.28859	0.903435	NO	LOC102635068
chr2	19853546	20152918	Atg10	5.5837	4.91774	5.21132	4.41397	3.56369	3.19369	0.880731	0.846997	0.896174	0.874634	0.01452	0.019012	NO	Atg10
chr7	142929381	142938559	Atg101	26.9657	29.3011	29.1714	30.0889	24.6179	26.2654	1.08661	1.03145	1.06692	1.06166	0.0161373	0.0596202	NO	NA
chr18	40721799	40732421	Atg12	22.9589	26.8124	21.5204	21.2056	20.9829	21.4246	1.16784	0.985371	1.02105	1.05809	0.0558359	0.407989	NO	Atg12
chr3	80579249	80614679	Atg13	91.8931	109.057	68.9761	69.1317	85.1062	97.925	1.18678	1.00226	1.15062	1.11322	0.0564557	0.181727	NO	Atg13
chr15	24343418	24374776	Atg14	6.15555	7.00082	4.51831	5.97447	5.26839	5.82926	1.13732	1.32228	1.10646	1.18869	0.0673886	0.0881312	NO	Atg14
chr9	94879876	94915231	Atg16l1	14.3748	14.8007	15.8365	17.6516	12.8857	14.5061	1.02963	1.11462	1.12575	1.09	0.0303569	0.0940975	NO	Atg16l1
chr1	166401271	166415078	Atg16l2	11.6844	13.3307	11.3589	11.4956	7.0415	7.63054	1.1409	1.01203	1.08365	1.07886	0.0372784	0.168531	NO	Atg16l2
chr1	221612584	221632291	Atg2a	13.0733	19.6443	14.3266	16.7258	13.7741	14.8383	1.50263	1.16746	1.07726	1.24912	0.129404	0.132033	NO	Atg2a
chr6	129449451	129519599	Atg2b	11.1012	15.6135	9.75325	11.6834	14.0153	16.1299	1.40647	1.1979	1.15088	1.25175	0.0785433	0.0695779	NO	NA
chr11	60585192	60613706	Atg3	29.1749	33.5312	34.2379	34.8635	22.3051	22.7693	1.14932	1.01827	1.02081	1.0628	0.0432642	0.27662	NO	Atg3
chrX	112328907	112403160	Atg4a	8.21618	7.15841	7.8925	8.72607	9.55576	7.9699	0.871258	1.10562	0.834041	0.936972	0.0850039	0.466205	NO	NA
chr9	100888457	100920123	Atg4b	22.2581	24.6628	21.6195	23.0578	20.7365	21.0693	1.10804	1.06653	1.01605	1.06354	0.0265962	0.136008	NO	Atg4b
chr5	117861517	117932116	Atg4c	8.23131	8.08197	7.57503	7.57928	9.19079	8.20212	0.981856	1.00056	0.892428	0.958282	0.0333667	0.34154	NO	Atg4c
chr8	22291445	22301331	Atg4d	20.4325	24.2655	24.5781	24.6361	18.9226	20.5078	1.18759	1.00236	1.08378	1.09124	0.0536023	0.22582	NO	Atg4d
chr20	49301783	49393147	Atg5	14.5404	19.8776	19.1057	20.3753	13.505	14.944	1.36706	1.06645	1.10656	1.18002	0.0942327	0.175905	NO	NA
chr4	146570113	146777093	Atg7	9.1253	11.4851	9.38845	9.75766	6.74988	6.75031	1.2586	1.03933	1.00006	1.09933	0.0804384	0.335425	NO	Atg7
chr9	82382799	82393814	Atg9a	22.2289	29.4908	24.3738	25.9452	23.8686	27.1731	1.32669	1.06447	1.13845	1.17654	0.0780535	0.0771759	NO	Atg9a
chr9	78862013	78882061	Atic	27.6649	30.0089	28.9355	31.8509	25.3354	26.8002	1.08473	1.10075	1.05782	1.0811	0.0125269	0.0219375	NO	Atic
chr6	92229764	92370428	Atl1	1.32795	1.48153	1.35773	0.911353	0.79857	1.2538	1.11565	0.671231	1.57006	1.11898	0.259475	0.841044	NO	Atl1
chr6	2568975	2610432	Atl2	25.8223	27.9121	19.7109	23.4978	31.5984	35.4037	1.08093	1.19212	1.12043	1.13116	0.0325433	0.0489679	NO	Atl2
chr1	222746023	222792315	Atl3	11.4517	12.3372	11.085	13.0957	12.5349	14.0028	1.07732	1.1814	1.1171	1.12527	0.0303202	0.0482956	NO	Atl3
chr8	58015938	58119973	Atm	5.94252	6.19925	3.73581	4.55898	5.46592	5.84234	1.0432	1.22035	1.06887	1.11081	0.0552691	0.158995	NO	Atm
chr19	49482482	49499682	Atmin	10.5534	12.3847	9.0249	9.03869	11.9876	12.6909	1.17353	1.00153	1.05867	1.07791	0.0505758	0.256652	NO	Atmin
chr20	27082961	27083410	Atoh7	1.1059	2.81658	1.44131	1.44452	0.432436	0.908577	2.54687	1.00222	2.10107	1.88339	0.458992	0.227944	NO	Atoh7
chr4	100067341	100099517	Atoh8	1.01012	0.753142	0.853549	0.931296	1.00211	1.43996	0.745598	1.09109	1.43693	1.09121	0.199571	0.758402	NO	Atoh8
chr10	40790850	40805886	Atox1	96.9294	95.8616	101.53	107.878	79.4186	76.6628	0.988984	1.06252	0.9653	1.0056	0.0292694	0.883109	NO	Atox1
chr14	38475956	38575937	Atp10d	0.923122	0.945528	0.85194	1.12768	0.665985	1.11061	1.02427	1.32366	1.66762	1.33852	0.185868	0.129651	NO	No_Homolog
chr16	81990340	82100222	Atp11a	13.5325	17.3678	9.62521	12.1979	14.0561	14.7792	1.28341	1.26728	1.05144	1.20071	0.0747795	0.108828	NO	Atp11a
chr2	122337740	122445990	Atp11b	19.7463	21.7585	14.1722	15.2742	19.3902	20.186	1.1019	1.07776	1.04104	1.07357	0.0176947	0.0510721	NO	Atp11b
chrX	143231413	143526835	Atp11c	0.905517	0.961535	0.713919	0.888752	0.946262	0.912732	1.06186	1.24489	0.964566	1.09044	0.082175	0.389596	NO	Atp11c
chr16	21364087	21380142	Atp13a1	40.9306	54.8286	35.9363	37.9021	36.0069	38.9251	1.33955	1.0547	1.08105	1.15843	0.0908782	0.204979	NO	Atp13a1
chr5	159512208	159531631	Atp13a2	11.6927	17.0931	12.5173	13.3821	12.4956	14.2042	1.46186	1.06909	1.13673	1.22256	0.121233	0.131819	NO	Atp13a2
chr11	73936343	74018871	Atp13a3	10.1521	11.7504	7.50689	10.8405	19.098	18.7758	1.15744	1.44407	0.983128	1.19488	0.134374	0.275026	NO	NA
chr2	204003738	204032051	Atp1a1	199.076	278.236	261.08	291.778	326.005	342.357	1.39764	1.11758	1.05016	1.18846	0.106385	0.197561	NO	Atp1a1
chr13	82737161	82758675	Atp1b1	104.509	126.781	136.106	142.947	227.166	215.864	1.21311	1.05026	0.950249	1.07121	0.0766017	0.464044	NO	Atp1b1
chr10	56205622	56211879	Atp1b2	2.13488	3.59097	3.32198	4.27978	3.25368	3.92919	1.68205	1.28832	1.20761	1.39266	0.146557	0.0755844	NO	Atp1b2
chr8	104190032	104224848	Atp1b3	59.0773	59.206	61.4842	65.4433	90.1417	90.5299	1.00218	1.06439	1.00431	1.02363	0.0203921	0.364489	NO	Atp1b3
chr7	70183625	70198655	Atp23	14.9374	20.7827	18.3552	16.1202	16.016	18.6207	1.39132	0.878233	1.16263	1.14406	0.148407	0.344118	NO	NA
chr12	39553903	39603326	Atp2a2	148.897	193.348	138.853	150.484	243.877	252.344	1.29854	1.08376	1.03472	1.13901	0.0810124	0.212332	NO	Atp2a2
chr10	59527538	59560440	Atp2a3	389.301	556.513	400.558	412.932	490.439	504.599	1.42952	1.03089	1.02887	1.16309	0.133213	0.332039	NO	Atp2a3
chr7	41113344	41223785	Atp2b1	17.2581	20.8522	12.9084	14.5957	17.6053	18.9598	1.20826	1.13071	1.07694	1.13863	0.0381157	0.0621198	NO	Atp2b1
chr4	145701953	146016262	Atp2b2	3.23446	4.87616	2.74517	3.00484	6.8508	7.24439	1.50757	1.09459	1.05745	1.21987	0.144247	0.242253	NO	Atp2b2
chrX	157236400	157312028	Atp2b3	2.07423	2.82085	2.17501	1.96263	4.35201	4.96889	1.35995	0.902354	1.14175	1.13468	0.132143	0.412693	NO	Atp2b3
chr13	50091644	50153838	Atp2b4	3.60506	4.57647	2.72167	3.49909	11.6686	11.6465	1.26946	1.28564	0.998106	1.1844	0.0932646	0.18727	NO	Atp2b4
chr8	113945197	114040049	Atp2c1	23.0193	25.68	17.7075	20.3193	29.0862	30.7438	1.11559	1.14749	1.05699	1.10669	0.0265034	0.0509884	NO	Atp2c1
chr18	74156553	74164490	Atp5a1	262.99	272.212	280.312	293.055	321.814	315.598	1.03507	1.04546	0.980685	1.02041	0.0200857	0.423916	NO	Atp5a1
chr7	2504708	2511847	Atp5b	408.056	449.876	480.64	496.307	488.727	470.732	1.10249	1.0326	0.96318	1.03275	0.0402145	0.513559	NO	Atp5b
chr17	72209321	72231562	Atp5c1	117.093	119.666	129.861	133.95	113.962	108.662	1.02197	1.03149	0.953489	1.00232	0.0245682	0.950989	NO	Atp5c1
chr7	12414303	12434432	Atp5d	141.433	161.292	171.967	168.904	176.798	184.266	1.14042	0.982192	1.04224	1.05495	0.0461153	0.35661	NO	Atp5d
chr3	172563105	172566007	Atp5e	258.505	259.176	275.127	275.45	279.157	258.683	1.0026	1.00117	0.926656	0.976808	0.0250796	0.451565	NO	NA
chr2	208566385	208577147	Atp5f1	90.1416	90.5251	96.2435	91.9473	84.1418	80.2004	1.00425	0.955361	0.953158	0.970924	0.016677	0.22235	NO	Atp5f1
chr10	83895941	83898640	Atp5g1	421.728	475.107	457.441	463.837	317.507	304.158	1.12657	1.01398	0.957959	1.03284	0.0495789	0.591505	NO	Atp5g1
chr7	144264207	144272867	Atp5g2	185.962	188.08	191.549	200.934	169.327	155.246	1.01139	1.049	0.916837	0.992407	0.0393139	0.84029	NO	Atp5g2
chr3	60811218	60813903	Atp5g3	190.133	207.53	243.012	252.109	183.038	182.283	1.0915	1.03743	0.995878	1.0416	0.0276833	0.269875	NO	No_Homolog
chr10	103967339	103972552	Atp5h	222.695	235.047	261.099	271.746	175.183	163.651	1.05547	1.04078	0.934172	1.01014	0.0382193	0.843049	NO	No_Homolog
chr14	2325308	2326436	Atp5i	197.786	214.856	204.351	203.506	108.569	89.7773	1.0863	0.995865	0.826911	0.969693	0.0760149	0.691164	NO	No_Homolog
chr11	24286801	24294419	Atp5j	145.091	153.124	154.404	155.677	120.782	115.619	1.05536	1.00825	0.957254	1.00696	0.028329	0.847048	NO	Atp5j
chr12	11191799	11198369	Atp5j2	172.262	171.322	178.704	171.797	126.964	125.617	0.99454	0.961347	0.989392	0.981759	0.010314	0.221688	NO	Atp5j2
chr8	49220441	49271894	Atp5l	42.3233	59.5576	44.6173	43.8649	40.2758	37.5577	1.40721	0.983136	0.932511	1.10762	0.150505	0.577913	NO	Atp5l
chr11	32081606	32087918	Atp5o	105.876	108.396	119.104	113.503	94.1347	89.5667	1.0238	0.952973	0.951474	0.976082	0.0238628	0.412787	NO	Atp5o
chr6	92057782	92076022	Atp5s	3.8903	3.96158	3.38662	3.88523	4.0626	3.43317	1.01832	1.14723	0.845066	1.00354	0.0875397	0.955057	NO	Atp5s
chr1	82413171	82419157	Atp5sl	19.6768	22.7494	20.8831	21.9003	12.1295	12.8215	1.15615	1.04871	1.05705	1.0873	0.0345078	0.121039	NO	Atp5sl
chrX	156407973	156429461	Atp6ap1	232.564	255.364	245.647	251.97	274.371	287.943	1.09804	1.02574	1.04947	1.05775	0.0212775	0.108305	NO	Atp6ap1
chrX	11137889	11164854	Atp6ap2	215.745	223.676	178.583	196.592	223.505	231.063	1.03676	1.10084	1.03382	1.05714	0.0218671	0.114538	NO	Atp6ap2
chr10	88914264	88967736	Atp6v0a1	81.274	114.649	98.9729	100.314	109.708	114.957	1.41064	1.01355	1.04784	1.15734	0.127035	0.305894	NO	Atp6v0a1
chr12	37368321	37398233	Atp6v0a2	11.8966	13.9479	8.43288	11.1561	10.385	10.646	1.17242	1.32293	1.02513	1.1735	0.0859684	0.168481	NO	Atp6v0a2
chr4	65736585	65821922	Atp6v0a4	1.17717	1.80235	0.947365	1.08541	1.25899	1.17934	1.53108	1.14572	0.936738	1.20451	0.174074	0.376687	NO	Atp6v0a4
chr5	136718351	136721415	Atp6v0b	191.82	199.533	217.325	211.37	151.539	159.766	1.04021	0.9726	1.05429	1.02237	0.0252134	0.479875	NO	Atp6v0b
chr10	13537031	13543407	Atp6v0c	264.627	295.893	321.06	324.256	288.74	277.879	1.11815	1.00996	0.962388	1.03016	0.0460861	0.594365	NO	Atp6v0c
chr19	37481769	37525831	Atp6v0d1	242.307	254.725	248.122	248.343	213.514	204.3	1.05125	1.00089	0.956848	1.003	0.0272713	0.94117	NO	Atp6v0d1
chr10	16674266	16919089	Atp6v0e1	278.224	263.839	276.427	278.006	289.57	271.426	0.948297	1.00571	0.93734	0.963784	0.0212023	0.216629	NO	Atp6v0e
chr4	78168023	78174468	Atp6v0e2	35.5614	41.3298	37.2035	37.3533	36.454	36.5748	1.16221	1.00403	1.00331	1.05652	0.0528471	0.318761	NO	Atp6v0e2
chr11	61531386	61584634	Atp6v1a	61.9589	65.5404	56.9775	62.8127	71.3101	72.585	1.0578	1.10241	1.01788	1.05936	0.0244156	0.131013	NO	Atp6v1a
chr16	22326537	22350143	Atp6v1b2	205.389	224.247	206.429	215.898	214.275	213.073	1.09182	1.04587	0.99439	1.04403	0.0281396	0.172573	NO	Atp6v1b2
chr7	77678853	77716658	Atp6v1c1	117.542	120.908	129.232	139.977	142.097	149.89	1.02864	1.08315	1.05485	1.05554	0.0157389	0.0689122	NO	Atp6v1c1
chr6	42585452	42632289	Atp6v1c2	9.13397	10.8579	9.63492	8.72873	4.15902	5.5209	1.18874	0.905947	1.32745	1.14071	0.124025	0.409933	NO	Atp6v1c2
chr6	102017406	102048259	Atp6v1d	103.794	109.865	125.279	132.691	64.6726	67.114	1.05849	1.05917	1.03775	1.0518	0.00702808	0.017664	NO	Atp6v1d
chr4	153351431	153373655	Atp6v1e1	162.398	168.756	174.563	183.279	140.345	137.963	1.03915	1.04994	0.983028	1.02404	0.0207403	0.371665	NO	Atp6v1e1
chr4	56744563	56747657	Atp6v1f	155.349	147.371	172.509	175.813	109.085	100.712	0.948645	1.01915	0.923247	0.963681	0.0286875	0.327805	NO	Atp6v1f
chr5	79367663	79373843	Atp6v1g1	241.893	247.918	271.216	278.31	191.372	195.951	1.02491	1.02616	1.02393	1.025	0.000644672	0.000670181	NO	Atp6v1g1
chr20	4821265	4824829	Atp6v1g2	0.785797	0.676578	0.803148	0.574836	0.509382	0.282344	0.861009	0.715729	0.554287	0.710342	0.0885838	0.0560062	NO	Atp6v1g2
chr5	14262352	14367898	Atp6v1h	67.3493	66.1947	72.6299	77.6582	63.4006	63.5189	0.982855	1.06923	1.00187	1.01798	0.0262049	0.569756	NO	Atp6v1h
chrX	77076085	77193644	Atp7a	3.39267	3.57104	2.66014	3.21189	4.05082	4.58657	1.05258	1.20741	1.13226	1.13075	0.0447045	0.0852761	NO	Atp7a
chr16	74865516	74944935	Atp7b	0.673399	1.16571	0.828281	0.74513	1.27297	2.00182	1.73108	0.89961	1.57256	1.40108	0.254878	0.260485	NO	Atp7b
chr14	41972390	42210555	Atp8a1	4.897	5.06788	2.98538	3.61397	5.11222	5.83804	1.03489	1.21056	1.14198	1.12914	0.0511136	0.111761	NO	Atp8a1
chr15	39955689	40488737	Atp8a2	1.22194	1.43922	1.10915	1.18621	2.4535	2.58504	1.17781	1.06948	1.05361	1.1003	0.0390256	0.0989086	NO	NA
chr18	60013388	60153162	Atp8b1	55.3338	65.3976	36.8414	42.1101	50.5962	54.263	1.18187	1.14301	1.07247	1.13245	0.0320195	0.0495418	NO	Atp8b1
chr5	58717375	58830617	Atp8b5p	2.235	2.48942	1.81174	1.57631	1.59067	1.63435	1.11384	0.870053	1.02746	1.00378	0.0713631	0.975389	NO	Atp8b5
chr3	165405588	165511104	Atp9a	89.0263	123.836	87.0199	91.7768	157.081	160.335	1.39101	1.05466	1.02071	1.15546	0.11818	0.304007	NO	Atp9a
chr18	77343551	77535608	Atp9b	11.4112	12.8463	10.638	11.7275	10.6555	10.3729	1.12577	1.10241	0.973484	1.06722	0.0473519	0.298296	NO	Atp9b
chr5	134641618	134670048	Atpaf1	4.73161	6.06953	4.35895	4.48586	4.94582	5.34327	1.28276	1.02912	1.08036	1.13075	0.0774341	0.220999	NO	Atpaf1
chr10	46768539	46783889	Atpaf2	18.5208	21.1001	17.1633	19.1951	17.3509	19.4669	1.13926	1.11838	1.12196	1.12653	0.00644707	0.0024225	NO	Atpaf2
chr5	150719570	150723287	Atpif1	175.204	183.231	207.761	214.574	191.856	176.225	1.04582	1.03279	0.918528	0.999046	0.0404342	0.954986	NO	Atpif1
chr8	103673578	103770886	Atr	1.38778	1.51425	1.07309	1.52707	1.99008	1.63944	1.09113	1.42306	0.823806	1.11266	0.173324	0.699111	NO	Atr
chr6	26680628	26685185	Atraid	50.7671	51.5382	63.4552	58.2687	54.9542	51.6313	1.01519	0.918265	0.939533	0.957663	0.0294117	0.282724	NO	Atraid
chr3	123434409	123567922	Atrn	18.6279	21.8803	13.8001	15.9936	20.7358	21.8325	1.1746	1.15895	1.05289	1.12881	0.03823	0.0729169	NO	Atrn
chr1	278546113	279098977	Atrnl1	9.30938	13.2243	8.09569	8.78314	10.4184	11.3859	1.42054	1.08492	1.09287	1.19944	0.110573	0.191353	NO	Atrnl1
chrX	76663138	76979155	Atrx	17.8008	18.4988	10.9018	12.8378	18.7325	18.8097	1.03921	1.17758	1.00412	1.07364	0.052949	0.288783	NO	Atrx
chr17	19160806	19540383	Atxn1	5.69708	7.02278	3.53455	3.81417	4.06054	4.17539	1.2327	1.07911	1.02828	1.11336	0.0614444	0.207766	NO	Atxn1
chr7	126228416	126351728	Atxn10	79.5981	81.773	77.7133	83.8547	95.6348	95.6218	1.02732	1.07903	0.999864	1.0354	0.0232067	0.26393	NO	Atxn10
chr12	40264601	40359921	Atxn2	10.5914	13.866	10.5127	11.9962	12.0886	12.4839	1.30918	1.14112	1.0327	1.161	0.0804303	0.147741	NO	Atxn2
chr1	197907957	197920400	Atxn2l	58.8531	82.4509	59.2863	63.4948	47.1238	62.1436	1.40096	1.07099	1.31873	1.26356	0.0991696	0.107794	NO	Atxn2l
chr6	125817420	125853461	Atxn3	3.76016	4.39957	3.73215	4.01194	3.16742	3.99448	1.17005	1.07497	1.26111	1.16871	0.053739	0.0767328	NO	Atxn3
chr15	12421432	12569649	Atxn7	5.25615	8.53529	4.15556	4.43021	4.8892	6.50822	1.62387	1.06609	1.33114	1.34037	0.161082	0.154683	NO	Atxn7
chr6	52459930	52680552	Atxn7l1	13.8945	15.9444	13.6926	14.2618	13.0518	12.7376	1.14753	1.04157	0.975933	1.05501	0.0499897	0.388645	NO	NA
chr2	210992904	211001287	Atxn7l2	2.6131	3.56633	3.5548	3.79373	3.02426	3.6339	1.36479	1.06721	1.20158	1.21119	0.0860364	0.114889	NO	Atxn7l2
chr10	90234749	90241757	Atxn7l3	14.0845	18.875	16.6462	17.4086	17.5017	20.0812	1.34013	1.0458	1.14738	1.17777	0.0863153	0.159184	NO	Atxn7l3
chr7	55600879	55604403	Atxn7l3b	64.8017	78.2612	63.9566	68.6009	71.3778	73.1568	1.2077	1.07262	1.02492	1.10175	0.0547368	0.193244	NO	Atxn7l3b
chr17	12310178	12405224	Auh	32.8727	38.4691	27.7078	30.4355	30.852	28.331	1.17024	1.09845	0.918288	1.06233	0.0749418	0.525107	NO	Auh
chr4	113887030	113890103	Aup1	83.1757	91.4218	80.6368	81.2711	62.123	66.9708	1.09914	1.00787	1.07804	1.06168	0.0275886	0.153259	NO	Aup1
chr3	170364177	170380278	Aurka	1.2242	1.15276	1.34165	1.95826	0.93497	0.976208	0.941641	1.45959	1.04411	1.14844	0.158358	0.458636	NO	Aurka
chr5	173274433	173276170	Aurkaip1	59.7434	61.7407	70.7282	75.3706	47.2689	43.2284	1.03343	1.06564	0.914522	1.00453	0.0459543	0.96071	NO	Aurkaip1
chr10	55625860	55632399	Aurkb	0.669204	0.870292	0.624899	0.891802	0.915602	1.29584	1.30049	1.42711	1.41528	1.38096	0.0403812	0.0166993	NO	Aurkb
chr1	69958452	69964546	Aurkc	6.62178	8.29544	7.41604	8.03731	3.22325	4.67058	1.25275	1.08377	1.44903	1.26185	0.105538	0.100756	NO	NA
chr3	103980544	104117193	Aven	9.44975	13.2005	10.7586	10.343	7.59476	6.71845	1.39692	0.961372	0.884618	1.08097	0.159521	0.711883	NO	Aven
chr7	70292565	70310588	Avil	1.23654	1.2557	1.32261	1.03778	0.885969	0.730785	1.0155	0.78465	0.824843	0.874996	0.0712018	0.233144	NO	Avil
chr4	87026471	87070738	Avl9	34.3043	40.5118	25.965	29.2243	31.3301	33.3578	1.18096	1.12553	1.06472	1.12373	0.0335659	0.061484	NO	Avl9
chr1	261365590	261371519	Avpi1	16.7752	16.4488	24.7408	24.4226	16.006	15.6346	0.980546	0.987138	0.9768	0.981495	0.00302176	0.0244096	NO	Avpi1
chr7	67341366	67345290	Avpr1a	0.384076	0.569437	0.491212	0.574248	0.992159	0.996525	1.48262	1.16904	1.0044	1.21869	0.140263	0.232108	NO	Avpr1a
chr10	97212483	97238824	Axin2	2.3787	3.03503	2.02599	2.35976	1.62246	2.09075	1.27592	1.16475	1.28863	1.2431	0.0393476	0.0219527	NO	Axin2
chr1	82549429	82581067	Axl	8.66479	10.2469	10.1596	12.8912	10.3063	13.0637	1.18259	1.26887	1.26754	1.23967	0.0285419	0.0127016	NO	Axl
chr8	126411030	126435581	Azi2	14.4794	15.4913	15.469	16.5889	14.991	15.831	1.06988	1.07239	1.05604	1.0661	0.0050855	0.0055783	NO	Azi2
chr7	77345646	77372398	Azin1	27.3494	28.871	23.6918	27.6688	34.6557	37.0171	1.05564	1.16786	1.06814	1.09721	0.035509	0.101313	NO	Azin1
chr5	147120128	147148592	Azin2	2.95402	3.5952	4.37771	4.82104	6.24841	5.76553	1.21705	1.10127	0.922719	1.08035	0.085608	0.494394	NO	NA
chr3	114087287	114093311	B2m	620.185	605.473	640.217	654.53	508.624	512.155	0.976279	1.02236	1.00694	1.00186	0.013542	0.913094	NO	B2m
chr2	166226736	166255978	B3galnt1	6.99017	6.38265	7.39295	8.16449	7.29129	8.34335	0.91309	1.10436	1.14429	1.05391	0.0713492	0.559263	NO	B3galnt1
chr17	54027859	54070399	B3galnt2	16.4312	18.545	13.8774	15.3942	15.8535	17.6899	1.12864	1.1093	1.11583	1.11793	0.0056803	0.00232826	NO	B3galnt2
chr13	60435946	60444957	B3galt2	9.97179	9.93138	9.62946	10.2605	16.9981	16.283	0.995947	1.06553	0.957934	1.00647	0.0315029	0.89008	NO	B3galt2
chr20	5446104	5447679	B3galt4	5.41943	5.05777	4.48153	5.04702	3.63415	4.06506	0.933265	1.12618	1.11857	1.05934	0.0630754	0.484499	NO	B3galt4
chr8	27777024	27804368	B3gat1	3.37422	4.38172	4.30391	4.9909	5.54609	5.65767	1.29859	1.15962	1.02012	1.15944	0.0803869	0.171189	NO	B3gat1
chr1	225120061	225126939	B3gat3	80.0229	95.4229	91.8171	94.0076	78.561	79.2803	1.19245	1.02386	1.00916	1.07515	0.0587999	0.322359	NO	B3gat3
chr12	6403118	6476018	B3glct	1.87185	1.85875	1.54173	1.90837	1.46738	1.93044	0.993001	1.23781	1.31557	1.18213	0.0971899	0.165483	NO	NA
chr14	107592336	107617189	B3gnt2	10.476	12.3021	12.4174	12.6618	14.8631	19.0669	1.17432	1.01968	1.28283	1.15894	0.0763528	0.168214	NO	B3gnt2
chr16	20123948	20133482	B3gnt3	1.33065	1.03683	1.50652	1.16704	1.9236	1.954	0.779193	0.774664	1.0158	0.856554	0.0796362	0.215288	NO	B3gnt3
chr9	93326283	93330234	B3gnt7	0.644109	0.927251	0.627869	0.755153	0.829271	0.622077	1.43959	1.20272	0.750149	1.13082	0.202245	0.603847	NO	B3gnt7
chr10	110799409	110863075	B3gntl1	8.43917	8.01467	8.39641	8.47764	3.90651	5.05529	0.9497	1.00967	1.29407	1.08448	0.106215	0.536645	NO	B3gntl1
chr1	213870328	213881233	B4galnt4	6.85848	9.72952	5.91204	7.26818	2.5284	2.99297	1.41861	1.22939	1.18374	1.27725	0.0718999	0.0666432	NO	B4galnt4
chr5	57121768	57168610	B4galt1	7.87614	6.8295	7.09844	9.65936	12.9038	15.6579	0.867113	1.36077	1.21344	1.14711	0.146316	0.458683	NO	B4galt1
chr5	136707510	136717345	B4galt2	2.37453	3.04216	3.41637	3.24665	3.94322	4.47261	1.28116	0.950321	1.13425	1.12191	0.0957047	0.334545	NO	B4galt2
chr13	89643847	89649880	B4galt3	42.2736	51.5797	47.2848	50.0427	52.9373	53.5542	1.22014	1.05833	1.01165	1.09671	0.06317	0.255211	NO	B4galt3
chr11	64557529	64584054	B4galt4	18.4346	18.4108	15.8873	18.2949	23.4309	20.3922	0.998704	1.15155	0.870311	1.00685	0.0812875	0.99763	NO	B4galt4
chr3	164039728	164096069	B4galt5	16.5131	19.2669	16.5739	20.4028	14.7147	17.2359	1.16676	1.23102	1.17134	1.1897	0.0206983	0.010072	NO	NA
chr18	15462913	15525584	B4galt6	21.3333	24.6902	20.799	23.3764	31.8187	36.2781	1.15736	1.12392	1.14015	1.14047	0.00965395	0.0041619	NO	B4galt6
chr17	9549605	9558672	B4galt7	21.5082	22.1516	22.8739	25.7324	18.2767	20.4821	1.02992	1.12497	1.12067	1.09185	0.0309927	0.0943315	NO	B4galt7
chr10	47784294	47794399	B9d1	1.29519	1.44342	1.35048	1.28016	0.607175	0.593899	1.11445	0.947935	0.978135	1.01351	0.0512194	0.802878	NO	B9d1
chr1	82473254	82479704	B9d2	5.49642	6.11642	5.99194	6.88287	3.83765	4.34909	1.1128	1.14869	1.13327	1.13159	0.0103937	0.00659513	NO	B9d2
chr7	77761056	77840617	Baalc	1.23713	1.9824	1.4018	1.40841	3.6834	4.18473	1.60242	1.00472	1.13611	1.24775	0.181348	0.258004	NO	Baalc
chr16	19792720	19798886	Babam1	35.8997	42.6884	37.6204	44.9901	41.8602	39.2057	1.1891	1.1959	0.936587	1.1072	0.0853272	0.255747	NO	Babam1
chr8	50140011	50164328	Bace1	47.0975	61.1352	46.0742	48.6746	76.4355	77.4269	1.29805	1.05644	1.01297	1.12249	0.0886756	0.289105	NO	Bace1
chr11	37798140	37887254	Bace2	36.9372	40.8325	30.3298	34.2229	24.2857	23.5023	1.10546	1.12836	0.967743	1.06719	0.0501593	0.320229	NO	Bace2
chr11	27364913	27401105	Bach1	6.45087	7.93727	4.59716	5.71587	6.74256	7.52669	1.23042	1.24335	1.1163	1.19669	0.0403692	0.0328402	NO	Bach1
chr1	222198185	222207459	Bad	20.0855	22.8305	24.2184	24.6247	19.0672	18.866	1.13666	1.01678	0.989452	1.04763	0.0452095	0.401843	NO	Bad
chr5	57254421	57267002	Bag1	31.719	33.222	30.3865	33.5194	32.8389	35.9271	1.04739	1.1031	1.09404	1.08151	0.0172616	0.0398724	NO	Bag1
chr9	38456487	38467121	Bag2	6.22167	5.42426	4.4482	4.67925	6.15384	11.5419	0.871834	1.05194	1.87556	1.26644	0.308962	0.512051	NO	Bag2
chr1	199941258	199965191	Bag3	6.96871	10.2482	11.5608	13.8172	11.4412	11.733	1.4706	1.19517	1.0255	1.23043	0.129693	0.196288	NO	Bag3
chr16	71057709	71078694	Bag4	14.8805	16.2264	12.3407	12.6242	10.545	11.033	1.09045	1.02297	1.04628	1.05323	0.0197862	0.113799	NO	Bag4
chr6	136180640	136185651	Bag5	8.31404	8.56422	9.16603	9.79105	7.28272	7.38286	1.03009	1.06819	1.01375	1.03734	0.016128	0.14605	NO	Bag5
chr20	5122709	5138084	Bag6	45.9645	66.231	58.8746	58.1351	51.6292	55.1758	1.44092	0.987439	1.06869	1.16568	0.139602	0.260053	NO	Bag6
chr10	109424306	109482305	Bahcc1	2.64613	4.73126	2.1152	2.91731	3.0309	3.52288	1.78799	1.37921	1.16232	1.44317	0.183424	0.115448	NO	No_Homolog
chr3	110708790	110732038	Bahd1	8.97964	16.1725	12.5844	14.1597	20.1487	20.5122	1.80102	1.12518	1.01804	1.31475	0.245095	0.30226	NO	Bahd1
chr10	109107326	109187458	Baiap2	7.7857	9.85781	8.56093	9.54914	7.46498	8.24781	1.26614	1.11543	1.10487	1.16215	0.0520873	0.0783657	NO	Baiap2
chr12	12226967	12321172	Baiap2l1	3.50966	3.66586	3.78157	4.02792	3.82378	3.35486	1.04451	1.06514	0.877366	0.995672	0.059452	0.909375	NO	Baiap2l1
chr10	14601133	14613881	Baiap3	39.2127	55.9663	27.1644	31.6733	73.9406	83.0119	1.42725	1.16599	1.12268	1.23864	0.0951298	0.107961	NO	NA
chr20	5609620	5618899	Bak1	11.8964	12.6125	14.7245	15.7319	9.88569	10.8556	1.06019	1.06842	1.09811	1.07557	0.0115153	0.0189772	NO	Bak1
chr17	56905419	56909675	Bambi	20.084	23.7776	21.3969	27.1769	33.3021	28.0207	1.18391	1.27013	0.841409	1.09848	0.130924	0.604463	NO	Bambi
chr1	220744195	220746224	Banf1	89.5457	90.974	80.2399	81.74	41.6566	42.7933	1.01595	1.01869	1.02729	1.02064	0.0034144	0.0244698	NO	Banf1
chr19	54766441	54843795	Banp	6.01995	6.15665	6.08711	6.38664	4.28115	4.52506	1.02271	1.04921	1.05697	1.04296	0.0103726	0.048539	NO	Banp
chr16	7336685	7345511	Bap1	29.0605	34.8762	31.8337	33.1438	26.1454	27.2508	1.20013	1.04116	1.04228	1.09452	0.0528034	0.203457	NO	Bap1
chr2	77585653	77632626	Basp1	54.8636	60.5646	53.4941	54.9069	80.7772	91.0955	1.10391	1.02641	1.12774	1.08602	0.0305885	0.103683	NO	NA
chr13	109713376	109726438	Batf3	1.36131	1.56351	0.663811	0.998151	1.36545	1.84194	1.14854	1.50367	1.34896	1.33372	0.1028	0.0472299	NO	Batf3
chr1	101451801	101457207	Bax	66.3321	81.3707	81.9697	82.567	43.6954	51.3342	1.22672	1.00729	1.17482	1.13627	0.066211	0.173651	NO	Bax
chr6	75793223	75873854	Baz1a	3.37278	3.49712	3.07053	4.06365	3.70073	4.21801	1.03687	1.32343	1.13978	1.16669	0.0838129	0.168732	NO	Baz1a
chr12	24478882	24536851	Baz1b	29.5399	35.4784	26.3786	31.7884	31.7786	33.8151	1.20103	1.20508	1.06408	1.15673	0.0463404	0.0720033	NO	Baz1b
chr7	2513097	2551030	Baz2a	20.4553	27.1354	15.3165	20.3861	22.1074	26.9821	1.32657	1.33099	1.2205	1.29269	0.0361139	0.011529	NO	Baz2a
chr3	45968844	46291224	Baz2b	12.3959	14.2638	7.75939	10.3644	12.8129	14.9544	1.15069	1.33573	1.16714	1.21785	0.0591294	0.0494368	NO	Baz2b
chr1	78261491	78267869	Bbc3	6.63077	7.28131	9.71219	7.97693	5.46766	6.06557	1.09811	0.821332	1.10935	1.0096	0.0941893	0.982474	NO	Bbc3
chr1	274649085	274663544	Bbip1	11.7438	11.7254	10.9793	11.4152	7.03496	6.56823	0.998433	1.03969	0.933656	0.990595	0.0308608	0.788387	NO	NA
chr6	108123855	108149613	Bbof1	1.09732	1.1977	1.36806	1.81134	0.623659	0.773299	1.09148	1.32402	1.23994	1.21848	0.0679813	0.108507	NO	NA
chr1	220146084	220165545	Bbs1	7.03157	9.30897	6.08581	7.02355	4.78504	5.10103	1.32388	1.15409	1.06604	1.18134	0.07567	0.13139	NO	Bbs1
chr7	54030229	54034354	Bbs10	1.86036	1.51535	1.81096	2.42405	1.72881	0.791635	0.814546	1.33855	0.457906	0.870332	0.255744	0.578527	NO	Bbs10
chr2	124048513	124057026	Bbs12	3.90643	3.74294	2.84907	3.89827	2.54102	3.73387	0.958149	1.36826	1.46944	1.26528	0.156319	0.234119	NO	Bbs12
chr19	11385921	11421523	Bbs2	11.7057	12.8482	9.68606	10.5202	9.65583	10.2382	1.09759	1.08612	1.06031	1.08134	0.0110251	0.0178105	NO	Bbs2
chr8	64115005	64154432	Bbs4	12.5209	15.6979	13.0672	13.2323	5.7153	6.05372	1.25374	1.01263	1.05921	1.10853	0.0738398	0.276674	NO	Bbs4
chr3	55886695	55907717	Bbs5	5.02743	5.25593	3.96147	4.67061	1.428	2.16345	1.04545	1.17901	1.51502	1.24649	0.13969	0.158526	NO	Bbs5
chr2	123283402	123322991	Bbs7	6.34317	6.47853	7.28514	7.47171	7.01082	8.10286	1.02134	1.02561	1.15577	1.06757	0.0441141	0.258134	NO	Bbs7
chr8	23491929	24074524	Bbs9	3.28614	3.24132	2.13262	2.26187	2.62358	3.31232	0.986362	1.0606	1.26252	1.10316	0.0825112	0.342077	NO	Bbs9
chr11	52789821	53234349	Bbx	10.7745	11.7665	7.17853	8.18419	8.31388	9.28287	1.09206	1.14009	1.11655	1.11624	0.0138656	0.0103897	NO	Bbx
chr1	80674463	80689122	Bcam	2.79778	3.58239	5.39401	5.65925	6.40103	6.41281	1.28044	1.04917	1.00184	1.11048	0.08607	0.308836	NO	Bcam
chr6	50883758	50923743	Bcap29	6.08233	6.92356	7.19569	7.68652	5.77888	5.21706	1.13831	1.06821	0.902779	1.03643	0.0698231	0.683837	NO	Bcap29
chrX	157094365	157126397	Bcap31	98.4467	107.848	94.5024	92.9183	90.1197	88.5463	1.0955	0.983237	0.982542	1.02043	0.0375371	0.653057	NO	Bcap31
chr19	43932543	43967452	Bcar1	25.9216	35.5217	32.4511	32.721	39.5281	43.5032	1.37036	1.00832	1.10057	1.15975	0.10862	0.264395	NO	Bcar1
chr2	226563050	226679449	Bcar3	8.65573	13.6102	7.87885	7.89676	2.75598	3.05885	1.5724	1.00227	1.1099	1.22819	0.174886	0.323502	NO	Bcar3
chr2	205662592	205670514	Bcas2	29.4369	34.3043	35.672	38.49	23.5196	24.8667	1.16535	1.079	1.05728	1.10054	0.0330053	0.0857438	NO	Bcas2
chr10	72756548	73271851	Bcas3	10.9571	13.3149	9.40965	9.85553	9.78847	10.3084	1.21519	1.04739	1.05311	1.10523	0.0550037	0.185638	NO	Bcas3
chr10	72951303	73015309	Bcas3	3.01322	4.01374	2.74028	3.12824	2.35932	3.14682	1.33205	1.14158	1.33378	1.26913	0.0637813	0.0461227	NO	Bcas3
chr4	179259305	179340793	Bcat1	15.7638	16.0481	14.3995	19.1377	19.4042	20.0914	1.01803	1.32905	1.03541	1.1275	0.1009	0.321649	NO	Bcat1
chr1	101517702	101572103	Bcat2	32.1743	38.6797	39.2769	39.0549	26.7024	30.2304	1.20219	0.994348	1.13212	1.10955	0.0610511	0.214119	NO	Bcat2
chr1	205777474	205789887	Bccip	35.0504	39.9821	41.4815	45.0258	30.7371	28.7897	1.1407	1.08544	0.936641	1.05426	0.0609355	0.489217	NO	Bccip
chr7	141132106	141136700	Bcdin3d	2.5602	2.40969	3.40015	3.25163	2.5883	3.25625	0.941212	0.956319	1.25807	1.05187	0.103193	0.70014	NO	Bcdin3d
chr2	171104476	171196186	Bche	0.704221	0.78632	0.97528	0.834149	2.98021	3.54056	1.11658	0.855292	1.18803	1.0533	0.101129	0.618364	NO	Bche
chr1	82423291	82452094	Bckdha	22.5806	27.4106	22.7261	24.5421	17.0764	19.3665	1.2139	1.07991	1.13411	1.14264	0.0389142	0.0608203	NO	Bckdha
chr8	91464229	91656134	Bckdhb	18.9559	20.7241	20.5588	21.615	18.3748	19.3463	1.09328	1.05137	1.05287	1.06584	0.0137262	0.0381493	NO	Bckdhb
chr1	199351627	199372925	Bckdk	71.7013	84.1669	72.5807	71.8924	62.2899	64.268	1.17385	0.990517	1.03176	1.06538	0.0555304	0.357803	NO	Bckdk
chr2	251805392	251814957	Bcl10	23.6019	23.928	23.7126	25.0322	17.529	19.1672	1.01382	1.05565	1.09346	1.05431	0.0229996	0.136959	NO	Bcl10
chr13	26605426	26769374	Bcl2	1.40196	1.79341	0.882499	1.46897	1.40531	2.23262	1.27921	1.66456	1.58871	1.51083	0.117859	0.0331799	NO	Bcl2
chr8	96551424	96559527	Bcl2a1	9.0023	10.2333	9.50187	9.58643	4.77516	3.92002	1.13675	1.0089	0.820919	0.988855	0.0917207	0.89457	NO	Bcl2a1d
chr3	148259594	148314191	Bcl2l1	15.7296	22.3963	24.1294	25.9169	20.0775	20.1409	1.42383	1.07408	1.00316	1.16702	0.130025	0.313473	NO	Bcl2l1
chr3	120726906	120764192	Bcl2l11	4.19388	4.96374	4.37126	4.83638	4.67007	5.14432	1.18357	1.1064	1.10155	1.13051	0.0265663	0.0334369	NO	Bcl2l11
chr1	100984550	100993269	Bcl2l12	1.9002	1.37503	2.26597	3.76671	2.49968	1.82359	0.723624	1.6623	0.72953	1.03848	0.311911	0.956162	NO	Bcl2l12
chr4	153385200	153438096	Bcl2l13	16.0611	18.1704	12.3298	15.1662	15.5544	17.7213	1.13133	1.23005	1.13932	1.1669	0.0316588	0.0275747	NO	NA
chr4	168139964	168183726	Bcl2l14	1.24526	1.00425	1.04453	1.27139	0.676546	0.418368	0.806458	1.21718	0.618388	0.880677	0.176796	0.555218	NO	Bcl2l14
chr15	33543774	33549165	Bcl2l2	45.899	59.9379	46.584	50.5896	47.2656	53.2104	1.30587	1.08599	1.12577	1.17254	0.067644	0.0925118	NO	Bcl2l2
chr1	80730758	80745273	Bcl3	28.8952	34.3393	36.6733	43.7357	13.9237	16.5855	1.18841	1.19257	1.19117	1.19072	0.00122472	0.000177086	NO	Bcl3
chr11	80250283	80279075	Bcl6	3.19731	2.50474	4.52781	6.57805	1.5011	3.71541	0.783391	1.45281	2.47512	1.57044	0.491889	0.392311	NO	Bcl6
chr10	56834363	56840058	Bcl6b	2.88614	2.4777	3.68466	5.56017	3.37864	4.68127	0.858482	1.509	1.38555	1.25101	0.199474	0.362043	NO	Bcl6b
chr12	38659294	38691191	Bcl7a	6.99947	9.50376	7.00423	7.1508	5.86031	6.47626	1.35778	1.02093	1.1051	1.16127	0.101216	0.240475	NO	NA
chr12	24543748	24557093	Bcl7b	31.6011	39.7817	37.5508	38.2206	32.062	33.1512	1.25887	1.01784	1.03397	1.10356	0.0777955	0.303938	NO	NA
chr1	199112192	199159125	Bcl7c	19.7009	25.4092	28.9449	27.1446	14.5305	18.8556	1.28975	0.937801	1.29765	1.17507	0.118655	0.298181	NO	Bcl7c
chr2	199334644	199420083	Bcl9	11.534	17.4146	11.3568	11.224	9.6718	11.5935	1.50986	0.9883	1.19869	1.23228	0.151494	0.256585	NO	Bcl9
chr8	48805684	48835794	Bcl9l	5.22258	7.68287	5.88313	6.66371	7.21439	8.60785	1.47109	1.13268	1.19315	1.26564	0.104196	0.100867	NO	Bcl9l
chr1	15796975	15828978	Bclaf1	35.5135	37.6943	29.445	33.1979	30.6725	32.8639	1.06141	1.12746	1.07144	1.08677	0.0205486	0.047204	NO	Bclaf1
chr8	54965577	54990723	Bco2	5.0663	5.19992	4.79571	5.80794	8.17849	9.32395	1.02637	1.21107	1.14006	1.12583	0.0537893	0.135273	NO	Bco2
chrX	11570155	11692022	Bcor	9.47235	14.4745	9.82274	11.1442	10.6275	11.7395	1.52808	1.13453	1.10463	1.25575	0.136439	0.131429	NO	Bcor
chrX	135187468	135233859	Bcorl1	1.86769	2.70471	1.51382	2.04274	2.8449	2.67513	1.44816	1.34939	0.940322	1.24596	0.155455	0.280807	NO	Bcorl1
chr20	14418808	14546406	Bcr	8.54023	12.8074	10.7728	11.8722	15.8177	18.0203	1.49965	1.10206	1.13925	1.24699	0.126787	0.159328	NO	Bcr
chr9	81868158	81872201	Bcs1l	7.1358	7.89913	8.07257	9.63602	4.94848	5.25203	1.10697	1.19367	1.06134	1.12066	0.0388099	0.0893117	NO	Bcs1l
chr11	72577544	72619435	Bdh1	3.11734	3.27216	2.93655	3.33501	4.49104	5.35351	1.04966	1.13569	1.19204	1.1258	0.0413969	0.0980134	NO	Bdh1
chr2	240461505	240482149	Bdh2	1.51783	1.38676	1.1738	1.4728	1.20318	2.20304	0.913648	1.25474	1.83102	1.33314	0.267709	0.285943	NO	No_Homolog
chr6	129399468	129429676	Bdkrb2	1.46127	1.39202	1.65287	3.55027	3.13167	3.84764	0.952605	2.14794	1.22862	1.44306	0.361338	0.312624	NO	Bdkrb2
chr2	30248458	30340211	Bdp1	7.40964	7.40193	4.76586	5.68925	6.68807	7.02528	0.998959	1.19375	1.05042	1.08104	0.0582789	0.2885	NO	NA
chr19	947862	993467	Bean1	1.40648	1.21083	1.17655	1.94401	2.68283	2.91684	0.860889	1.6523	1.08723	1.20014	0.235333	0.496449	NO	Bean1
chr10	89209944	89225297	Becn1	55.334	64.2035	58.8309	60.7413	57.2017	57.8376	1.16029	1.03247	1.01112	1.06796	0.0465749	0.209306	NO	Becn1
chr20	48207471	48270905	Bend3	1.51153	2.42335	1.27673	1.71923	2.37665	2.53772	1.60325	1.34659	1.06777	1.3392	0.154623	0.143859	NO	Bend3
chr5	131257127	131312335	Bend5	2.37346	2.7872	2.27793	1.94589	1.43463	1.48275	1.17432	0.854236	1.03354	1.0207	0.0926237	0.896436	NO	Bend5
chr9	38297253	38351312	Bend6	2.65678	2.19531	1.90314	2.13708	3.75799	3.15094	0.826305	1.12292	0.838463	0.92923	0.0969099	0.459117	NO	Bend6
chr17	77446274	77529964	Bend7	16.4751	21.3578	15.979	15.3237	17.1392	18.8564	1.29637	0.95899	1.10019	1.11852	0.0978225	0.352863	NO	Bend7
chr7	59971084	60074662	Best3	10.6278	13.4909	9.09323	9.69158	11.2929	11.403	1.2694	1.0658	1.00975	1.11498	0.0788838	0.27324	NO	Best3
chr4	29082366	29092638	Bet1	71.8437	78.3346	65.8215	70.2378	51.9506	50.4872	1.09035	1.0671	0.97183	1.04309	0.0362573	0.364945	NO	Bet1
chr1	213602836	213606507	Bet1l	36.9732	36.3184	29.6695	38.3513	27.7322	26.558	0.982289	1.29262	0.957659	1.07752	0.107782	0.56666	NO	Bet1l
chrX	106556838	106558366	Bex2	198.108	226.707	247.398	246.664	123.152	120.334	1.14436	0.997031	0.977119	1.0395	0.0527433	0.540924	NO	No_Homolog
chrX	106823442	106825016	Bex3	248.119	264.924	269.248	269.997	210.207	213.653	1.06773	1.00278	1.01639	1.02897	0.0197744	0.277545	NO	NA
chrX_KL568122v1_random	30532	31123	Bex4	25.4027	28.0177	24.3276	24.7489	12.4431	15.3756	1.10294	1.01732	1.23567	1.11864	0.0635181	0.188733	NO	Bex4
chr10	1464658	1497653	Bfar	24.5227	26.7924	24.6939	25.3666	22.7708	23.3412	1.09256	1.02724	1.02505	1.04828	0.0221456	0.155566	NO	Bfar
chr3	137935345	137992652	Bfsp1	0.626996	0.710953	0.347798	0.526345	1.72345	1.92239	1.1339	1.51336	1.11543	1.25423	0.129675	0.0660226	NO	Bfsp1
chrX	157319042	157331204	Bgn	91.4901	103.248	110.623	140.127	102.338	114.657	1.12851	1.26671	1.12037	1.17186	0.0474797	0.0588506	NO	Bgn
chr12	12403385	12409103	Bhlha15	20.3531	30.7233	26.2959	27.6119	30.3814	31.4421	1.50952	1.05005	1.03491	1.19816	0.15574	0.312736	NO	Bhlha15
chr4	140700397	140784181	Bhlhe40	8.89175	9.35299	11.6533	14.5684	14.8626	15.5054	1.05187	1.25015	1.04325	1.11509	0.0675764	0.217703	NO	Bhlhe40
chr4	180230742	180235138	Bhlhe41	34.9428	42.827	43.0894	45.0395	52.4549	54.9408	1.22563	1.04526	1.04739	1.10609	0.0597728	0.203272	NO	No_Homolog
chr20	18780604	18941044	Bicc1	11.6364	16.0349	10.3302	11.8769	15.9239	17.8004	1.37799	1.14972	1.11784	1.21518	0.0819237	0.101012	NO	Bicc1
chr4	184018845	184167628	Bicd1	7.13638	7.56364	4.4219	5.82826	6.99338	6.98374	1.05987	1.31804	0.998621	1.12551	0.0978761	0.314238	NO	Bicd1
chr17	15673649	15718035	Bicd2	6.97996	9.22592	6.54997	8.8679	8.83034	9.1573	1.32177	1.35388	1.03703	1.23756	0.100695	0.135806	NO	Bicd2
chr12	46615597	46703287	Bicdl1	22.5274	28.2706	25.7756	25.9405	23.4407	25.7594	1.25494	1.0064	1.09892	1.12009	0.072524	0.160061	NO	NA
chr10	12980696	12989133	Bicdl2	5.42748	6.84942	7.39413	7.23982	6.24339	6.77496	1.26199	0.979132	1.08514	1.10875	0.0825028	0.316102	NO	NA
chr4	153439812	153465870	Bid	4.93761	5.88575	6.2318	5.82271	5.70298	5.49837	1.19203	0.934354	0.964122	1.03017	0.0813841	0.775104	NO	Bid
chr18	25163575	25222139	Bin1	59.5655	73.4065	49.5254	54.2048	48.109	56.2512	1.23237	1.09449	1.16925	1.16537	0.03985	0.0479263	NO	Bin1
chr7	142273832	142304731	Bin2	1.42339	1.48981	1.40254	1.46135	0.775793	1.24477	1.04666	1.04193	1.60451	1.23104	0.186743	0.304738	NO	Bin2
chr15	51779580	51818697	Bin3	13.0419	13.7433	13.8152	14.032	8.47394	10.085	1.05378	1.01569	1.19012	1.08653	0.0529488	0.229448	NO	Bin3
chr8	6012586	6076828	Birc2	29.3628	28.0159	25.8989	32.6887	21.5572	21.6384	0.954129	1.26216	1.00377	1.07335	0.095487	0.539154	NO	Birc2
chr10	106856097	106864419	Birc5	1.16644	1.00839	1.26337	1.26624	1.70982	0.869301	0.864503	1.00227	0.508415	0.79173	0.147134	0.235421	NO	Birc5
chr6	21872020	22092484	Birc6	12.889	13.6533	7.25568	9.73658	18.5363	16.0584	1.05929	1.34192	0.866323	1.08918	0.138105	0.652851	NO	Birc6
chr9	50884888	50921133	Bivm	15.6973	17.4801	14.1848	16.6873	14.1402	14.198	1.11357	1.17642	1.00409	1.09803	0.0503527	0.187716	NO	NA
chr3	154040165	154042096	Blcap	34.9382	43.8173	39.4413	38.7176	40.5256	43.4751	1.25414	0.981649	1.07278	1.10286	0.0800851	0.265814	NO	Blcap
chr1	220806563	220808817	Bles03	22.581	29.9387	27.4131	28.713	22.969	24.7141	1.32584	1.04742	1.07598	1.14974	0.0884313	0.214275	NO	AI837181
chr1	142246773	142332616	Blm	0.703197	0.63298	0.540893	0.882444	0.373667	0.557201	0.900146	1.63146	1.49117	1.34092	0.224079	0.317868	NO	Blm
chr10	63197367	63240447	Blmh	19.2905	18.8532	21.175	21.9804	17.6795	18.2437	0.977333	1.03803	1.03191	1.01576	0.019294	0.508908	NO	Blmh
chr1	260187023	260254490	Blnk	7.23891	8.48046	10.4066	11.9412	6.39217	7.33846	1.17151	1.14746	1.14804	1.15567	0.00792242	0.00209483	NO	Blnk
chr7	3342630	3346238	Bloc1s1	47.3189	51.2816	50.582	53.9561	40.1594	37.5528	1.08375	1.06671	0.935095	1.02852	0.0469687	0.63205	NO	Bloc1s1
chr1	263913901	263920989	Bloc1s2	27.6048	27.2007	30.4964	34.2969	16.8266	18.9545	0.985361	1.12462	1.12646	1.07881	0.0467293	0.23776	NO	Bloc1s2
chr1	80414766	80417385	Bloc1s3	10.45	12.398	11.359	11.4773	8.7609	9.47776	1.18642	1.01041	1.08182	1.09289	0.0511085	0.205628	NO	Bloc1s3
chr14	79013808	79015108	Bloc1s4	13.9003	15.6182	17.0247	17.6791	13.77	13.1643	1.12359	1.03844	0.956009	1.03935	0.0483779	0.513811	NO	Bloc1s4
chr3	114869478	114880218	Bloc1s6	26.0397	29.4347	24.9707	26.306	21.9188	24.0476	1.13038	1.05348	1.09712	1.09366	0.0222668	0.0490793	NO	Bloc1s6
chr3	119552550	119577796	Blvra	12.7992	11.7831	12.8361	13.6131	10.1762	9.45818	0.920611	1.06053	0.92944	0.970193	0.0452397	0.557241	NO	Blvra
chr1	84256063	84273726	Blvrb	10.9246	11.8417	12.3557	10.5612	11.773	12.3609	1.08395	0.854764	1.04994	0.996218	0.0714048	0.891325	NO	Blvrb
chr13	82592170	82607379	Blzf1	9.26998	9.71602	8.1776	10.0113	6.31782	6.12588	1.04812	1.22424	0.969619	1.08066	0.0752816	0.394655	NO	Blzf1
chr3	110303515	110324125	Bmf	3.07432	4.27921	3.39633	4.52894	4.0847	5.01483	1.39192	1.33348	1.22771	1.3177	0.048056	0.0146874	NO	Bmf
chr17	85360439	85370283	Bmi1	14.2006	17.0559	14.6563	17.6518	11.8675	13.388	1.20107	1.20438	1.12813	1.17786	0.0248844	0.0177471	NO	Bmi1
chr15	52164764	52214480	Bmp1	7.82534	9.0088	8.36356	13.015	8.12964	11.1016	1.15124	1.55616	1.36557	1.35766	0.116959	0.0780581	NO	Bmp1
chr3	126335963	126346771	Bmp2	0.305628	0.560606	0.460622	0.600533	0.572008	0.652399	1.83428	1.30374	1.14054	1.42619	0.209413	0.106422	NO	Bmp2
chr14	14126086	14226823	Bmp2k	3.82353	4.58414	3.43602	4.58346	4.42937	4.99336	1.19893	1.33394	1.12733	1.22007	0.0605737	0.0539063	NO	Bmp2k
chr14	12362912	12387572	Bmp3	2.32225	2.66403	1.319	1.57553	1.83388	2.28689	1.14718	1.19449	1.24702	1.19623	0.0288369	0.0176415	NO	Bmp3
chr17	26954650	27113575	Bmp6	0.731494	0.341272	0.568743	0.534428	1.09659	1.0725	0.466541	0.939665	0.978027	0.794745	0.164475	0.349611	NO	Bmp6
chr16	10758278	10852170	Bmpr1a	14.4556	15.6285	10.2639	11.7916	14.44	16.0756	1.08114	1.14884	1.11327	1.11442	0.0195532	0.0233321	NO	Bmpr1a
chr9	66566816	66683019	Bmpr2	9.67314	11.5926	7.9821	9.34395	14.4048	14.1183	1.19844	1.17061	0.980112	1.11639	0.0686094	0.238715	NO	Bmpr2
chr4	150433567	150471839	Bms1	12.6857	12.5929	10.6445	12.796	11.1388	12.6014	0.992689	1.20213	1.13131	1.10871	0.0615063	0.198707	NO	Bms1
chr4	40061138	40136074	Bmt2	10.0582	13.0398	8.71198	9.04931	20.1008	20.4476	1.29643	1.03872	1.01725	1.11747	0.0896958	0.30927	NO	NA
chr3	2916662	2917421	Bmyc	29.0666	38.7154	35.8693	35.1941	24.6139	30.2338	1.33195	0.981176	1.22832	1.18048	0.104048	0.227105	NO	Bmyc
chr1	211248098	211265282	Bnip3	91.1418	98.8557	90.9802	92.0773	133.373	134.268	1.08464	1.01206	1.00671	1.03447	0.0251318	0.299774	NO	Bnip3
chr15	43643888	43684498	Bnip3l	41.1321	41.2446	33.8633	38.1348	44.8005	43.7789	1.00273	1.12614	0.977196	1.03536	0.0459863	0.530993	NO	Gm10480
chr11	61083845	61159220	Boc	1.49438	1.5196	1.00444	1.67291	1.51966	2.01504	1.01688	1.66552	1.32598	1.33613	0.187314	0.187822	NO	Boc
chr10	16259728	16266069	Bod1	11.9071	15.412	12.3365	13.4725	9.11647	11.0595	1.29435	1.09208	1.21313	1.19986	0.0587653	0.0690608	NO	Bod1
chr14	73738137	73792935	Bod1l1	12.4448	13.4231	9.26656	11.2753	8.94977	10.3449	1.07861	1.21677	1.15588	1.15042	0.0399761	0.0562326	NO	Bod1l
chr9	100829593	100840498	Bok	4.67365	3.33438	6.43828	8.45403	3.14637	6.03198	0.713442	1.31309	1.91712	1.31455	0.347474	0.549733	NO	Bok
chr2	198338114	198339130	Bola1	22.746	21.932	22.2959	25.0562	16.4754	17.9116	0.964213	1.1238	1.08717	1.0584	0.048264	0.36272	NO	Bola1
chr4	115046693	115056140	Bola3	24.6762	27.2206	27.4717	27.7514	24.6217	24.4757	1.10311	1.01018	0.994072	1.03579	0.0339818	0.402113	NO	Bola3
chr7	117514529	117538342	Bop1	29.9369	37.9311	38.9146	39.3052	27.729	26.0831	1.26703	1.01004	0.940643	1.07257	0.0992735	0.561003	NO	Bop1
chr15	83442217	83463737	Bora	2.50238	2.13201	1.75504	2.10739	1.85346	1.91279	0.851994	1.20077	1.03201	1.02826	0.100699	0.898281	NO	Bora
chr4	168396034	168466968	Borcs5	6.97369	9.17958	9.09082	8.69262	7.32118	8.13515	1.31632	0.956197	1.11118	1.1279	0.104293	0.335994	NO	NA
chr1	266451021	266464903	Borcs7	14.7166	16.3861	13.5511	15.5205	13.5316	12.7296	1.11345	1.14533	0.940735	1.0665	0.0635535	0.425044	NO	NA
chr16	21019742	21029163	Borcs8	16.8469	16.3024	27.1929	19.2144	9.42057	13.9751	0.967681	0.706597	1.48347	1.05258	0.228247	0.998774	NO	NA
chr4	61912210	61940697	Bpgm	24.6054	27.673	30.7444	30.6829	22.3571	23.0969	1.12467	0.998001	1.03309	1.05192	0.0377604	0.299645	NO	Bpgm
chr17	31498877	31535228	Bphl	15.5782	16.9756	13.0948	12.9274	12.5885	9.78514	1.0897	0.987216	0.777308	0.951409	0.0919406	0.618233	NO	Bphl
chr13	103268045	103292848	Bpnt1	12.889	13.7725	17.7901	17.0915	14.7917	16.4175	1.06854	0.960732	1.10992	1.0464	0.0444666	0.422891	NO	Bpnt1
chr10	95245047	95350162	Bptf	10.7926	15.3541	8.587	10.3298	12.2512	12.7781	1.42265	1.20296	1.04301	1.22287	0.110044	0.166591	NO	Bptf
chr4	67389331	67520624	Braf	11.2681	14.2093	8.35847	9.92735	11.2925	11.3851	1.26102	1.1877	1.0082	1.15231	0.0750975	0.177984	NO	Braf
chr12	40381892	40417890	Brap	15.4799	19.2671	17.3238	17.8753	17.4121	15.8177	1.24465	1.03183	0.90843	1.06164	0.0981967	0.533965	NO	Brap
chr12	16016062	16028534	Brat1	12.2984	15.9321	13.0708	13.6446	9.20768	11.8819	1.29546	1.0439	1.29043	1.20993	0.083027	0.12106	NO	Brat1
chr9	9863380	9865920	Brcc3	26.8754	29.9438	23.7712	24.4267	14.3815	18.0588	1.11417	1.02758	1.2557	1.13248	0.0664871	0.169839	NO	Brcc3
chr7	129676119	129724358	Brd1	12.409	17.9079	12.9841	13.8498	13.6985	16.6991	1.44315	1.06667	1.21904	1.24295	0.109333	0.124849	NO	Brd1
chr20	3910555	3921137	Brd2	29.0341	36.0424	32.8727	36.4515	31.5751	31.3644	1.24138	1.10887	0.993329	1.11453	0.0716625	0.227324	NO	Brd2
chr3	5995204	6054467	Brd3	9.18084	13.0983	12.8105	11.5957	11.3777	12.8882	1.4267	0.905173	1.13276	1.15488	0.150956	0.349434	NO	Brd3
chr7	14222101	14303055	Brd4	17.605	26.6737	18.9187	20.4211	20.7068	24.4998	1.51512	1.07941	1.18318	1.25924	0.1314	0.138703	NO	No_Homolog
chr19	19672780	19701484	Brd7	23.1724	28.4608	25.8238	26.0406	21.6973	23.6963	1.22822	1.0084	1.09213	1.10958	0.0640547	0.221335	NO	NA
chr18	27375645	27423989	Brd8	22.0463	25.5229	18.6594	22.0791	18.8901	21.4322	1.15769	1.18327	1.13457	1.15851	0.0140629	0.00672953	NO	Brd8
chr1	31939612	31968120	Brd9	12.3562	14.8508	11.5207	13.7469	6.74177	8.97282	1.20189	1.19323	1.33093	1.24202	0.0445266	0.0207405	NO	Brd9
chr6	137762230	137808573	Brf1	14.7022	18.1553	11.7489	13.211	9.32197	10.8027	1.23486	1.12445	1.15884	1.17272	0.032621	0.0317209	NO	Brf1
chr16	69089955	69094678	Brf2	6.91358	8.63293	9.07896	9.06001	5.60832	7.01788	1.24869	0.997912	1.25133	1.16598	0.0840367	0.187493	NO	Brf2
chr12	12322247	12330929	Bri3	58.3926	74.1011	83.6202	80.5534	46.6695	58.4691	1.26902	0.963325	1.25283	1.16172	0.0993096	0.254823	NO	Bri3
chr12	36576018	36587839	Bri3bp	4.68017	5.30644	7.04397	6.95749	6.58303	6.01789	1.13381	0.987722	0.914151	1.0119	0.0645525	0.92781	NO	Bri3bp
chr5	84919416	85123828	Brinp1	2.40211	2.84784	2.77	2.49335	1.44346	1.44621	1.18556	0.900124	1.00191	1.0292	0.0835199	0.808506	NO	Brinp1
chr13	75948679	76049363	Brinp2	11.6996	14.1518	10.2019	10.6777	10.0678	9.63955	1.20959	1.04664	0.957463	1.07123	0.0738154	0.444234	NO	Brinp2
chr2	60450547	60461425	Brix1	11.571	13.3633	11.717	13.7814	8.95862	9.10596	1.15489	1.17619	1.01645	1.11584	0.0500777	0.145082	NO	Brix1
chr4	145559206	145574438	Brk1	74.6421	78.6594	77.9337	80.4331	55.8636	56.8134	1.05382	1.03207	1.017	1.0343	0.0106867	0.0830639	NO	Brk1
chr1	220322762	220334616	Brms1	27.3715	28.4412	27.4231	28.7561	17.5776	18.4024	1.03908	1.04861	1.04692	1.04487	0.00293573	0.00389362	NO	No_Homolog
chr6	76675399	76754168	Brms1l	13.6669	14.8826	12.8331	12.8413	14.3501	15.069	1.08895	1.00064	1.0501	1.04656	0.0255549	0.208023	NO	NA
chr13	101677896	101697743	Brox	23.9267	26.4463	23.8375	26.6023	22.1414	23.7048	1.1053	1.11599	1.07061	1.0973	0.013697	0.0180914	NO	Brox
chr4	145264445	145280943	Brpf1	9.77015	13.0936	9.90445	11.0248	9.68266	10.792	1.34017	1.11312	1.11457	1.18929	0.0754411	0.111831	NO	Brpf1
chr20	6047800	6086099	Brpf3	6.00361	8.55986	7.20399	7.40639	8.92102	10.4255	1.42578	1.0281	1.16864	1.20751	0.116436	0.196534	NO	Brpf3
chr1	72701281	72727061	Brsk1	18.8989	25.5952	22.8406	23.1687	25.818	28.5155	1.35432	1.01436	1.10448	1.15772	0.101683	0.245588	NO	Brsk1
chr1	214918757	214940885	Brsk2	2.3114	3.46121	1.17867	1.27441	2.03798	2.7896	1.49745	1.08123	1.36881	1.31583	0.123038	0.131237	NO	Brsk2
chr11	36338080	36430473	Brwd1	8.09557	8.70642	5.6348	6.37866	6.69137	7.41141	1.07546	1.13201	1.10761	1.10503	0.0163776	0.0184754	NO	Brwd1
chrX	79817968	79909891	Brwd3	2.27776	2.27529	1.42633	1.70759	1.97379	2.20807	0.998915	1.1972	1.1187	1.10494	0.0576507	0.200041	NO	Brwd3
chr1	225034046	225046247	Bscl2	63.4564	71.2143	64.8159	66.5451	55.5395	50.9261	1.12225	1.02668	0.916935	1.02196	0.0593177	0.782145	NO	Bscl2
chr5	147661618	147689766	Bsdc1	33.8607	40.9275	36.5751	38.3021	29.0468	30.0322	1.2087	1.04722	1.03392	1.09661	0.0561748	0.215636	NO	Bsdc1
chr7	12875536	12882753	Bsg	390.468	453.788	494.177	494.861	551.015	545.679	1.16217	1.00138	0.990316	1.05129	0.0555305	0.455905	NO	Bsg
chr8	116873720	116965396	Bsn	5.13674	8.33114	3.99356	4.50359	7.76462	8.87602	1.62187	1.12771	1.14314	1.29757	0.162211	0.177925	NO	Bsn
chr5	78334284	78356462	Bspry	10.8949	14.1533	12.3846	12.394	9.74018	9.75682	1.29908	1.00076	1.00171	1.10052	0.0992828	0.4173	NO	Bspry
chr16	19938781	19942426	Bst2	10.56	13.5371	9.99521	10.5212	3.45413	5.63091	1.28193	1.05262	1.6302	1.32158	0.167906	0.157154	NO	No_Homolog
chr1	255564247	255654932	Btaf1	8.3071	8.16578	5.36752	6.88775	7.87467	8.15167	0.982988	1.28323	1.03518	1.10046	0.0926153	0.388837	NO	Btaf1
chr1	143609729	143647124	Btbd1	42.2204	45.0379	35.1323	36.168	43.5474	47.3394	1.06673	1.02948	1.08708	1.0611	0.0168633	0.0664222	NO	Btbd1
chr1	178138562	178196551	Btbd10	14.0885	15.4591	14.954	15.1591	12.6625	13.4395	1.09728	1.01371	1.06136	1.05745	0.024203	0.138012	NO	Btbd10
chr7	24041194	24314418	Btbd11	3.49578	4.59438	3.30492	3.98196	5.53851	5.99622	1.31427	1.20485	1.08264	1.20059	0.0668984	0.0805829	NO	Btbd11
chr10	103334052	103341820	Btbd17	2.69061	2.76862	2.04247	1.94054	2.18784	2.21272	1.02899	0.950095	1.01137	0.996819	0.0239095	0.923644	NO	Btbd17
chr5	135988549	135994985	Btbd19	10.1391	11.4114	8.7649	10.1804	5.72943	5.35513	1.12548	1.16149	0.93467	1.07388	0.0703785	0.410567	NO	NA
chr7	11929859	11943559	Btbd2	16.6754	24.7415	24.167	21.9576	18.9523	19.1302	1.48371	0.908576	1.00938	1.13389	0.177315	0.518507	NO	Btbd2
chr3	131330070	131364459	Btbd3	3.61869	4.20552	3.53	3.28647	9.13212	8.989	1.16217	0.931009	0.984328	1.02584	0.0698828	0.781632	NO	Btbd3
chr6	137785662	137788442	Btbd6	22.573	24.8852	24.3942	23.7833	20.1857	22.8465	1.10243	0.974957	1.13182	1.06974	0.0481427	0.291392	NO	Btbd6
chr6	126658398	126748497	Btbd7	8.04506	8.87623	5.63397	7.61103	7.99254	9.05567	1.10331	1.35092	1.13301	1.19575	0.0780572	0.105049	NO	Btbd7
chr14	3247640	3351740	Btbd8	7.56786	8.5221	7.24173	7.7988	28.4516	28.4375	1.12609	1.07693	0.999504	1.06751	0.0368448	0.207398	NO	NA
chr20	8899286	9253936	Btbd9	7.68614	10.1246	8.37801	8.46318	9.01586	9.2571	1.31725	1.01017	1.02676	1.11806	0.0997125	0.272182	NO	Btbd9
chr14	18231854	18270621	Btc	1.7942	1.1934	0.547736	1.75443	1.67891	1.53679	0.665145	3.20306	0.915346	1.59452	0.807507	0.689066	NO	Btc
chr16	7758192	7791301	Btd	25.2987	28.0287	25.7207	27.1035	26.0394	27.756	1.10791	1.05376	1.06592	1.07587	0.0164023	0.0304127	NO	Btd
chr2	28417316	28424436	Btf3	178.741	198.087	180.507	192.444	114.707	121.549	1.10824	1.06613	1.05965	1.07801	0.0152303	0.0335855	NO	Btf3
chr5	128432049	128450530	Btf3l4	41.4954	46.9415	46.3911	47.5091	27.4576	24.4882	1.13124	1.0241	0.891857	1.01573	0.0692315	0.882076	NO	Btf3l4
chr7	37812525	37888158	Btg1	145.167	166.302	172.943	163.547	246.613	246.556	1.14559	0.945667	0.99977	1.03034	0.0597038	0.686514	NO	Btg1
chr13	50913185	50916944	Btg2	55.0004	68.3471	66.5183	62.4478	69.5169	70.6456	1.24267	0.938807	1.01624	1.0659	0.0911638	0.555246	NO	Btg2
chr11	16873642	16889480	Btg3	28.1969	32.2342	24.2312	24.1143	32.714	33.1797	1.14318	0.995178	1.01423	1.05087	0.0464855	0.386017	NO	Btg3
chr1	265100094	265270263	Btrc	13.4245	15.4821	12.0329	12.5009	14.5228	14.7152	1.15327	1.03889	1.01325	1.06847	0.0430427	0.245642	NO	Btrc
chr1	203526853	203537459	Bub3	35.5955	35.975	35.5533	36.4544	24.9812	24.4352	1.01066	1.02535	0.978141	1.00472	0.0139475	0.771434	NO	Bub3
chr8	50573026	50588860	Bud13	7.231	7.99095	7.97655	9.59548	6.74336	6.82307	1.1051	1.20296	1.01182	1.10663	0.0551832	0.188746	NO	Bud13
chr12	11232963	11240449	Bud31	70.0279	75.2949	77.4301	78.7266	42.5003	43.0244	1.07521	1.01674	1.01233	1.03476	0.0202651	0.2243	NO	No_Homolog
chr9	15393461	15403212	Bysl	14.2048	15.0589	16.8719	18.2198	11.2135	12.7046	1.06013	1.07989	1.13297	1.091	0.0217503	0.0458916	NO	Bysl
chr9	65279675	65293471	Bzw1	45.1298	47.3918	41.1987	46.9106	40.4775	40.4376	1.05012	1.13864	0.999015	1.06259	0.0407865	0.260182	NO	Bzw1
chr6	55586358	55647650	Bzw2	14.5995	16.4364	18.1051	20.288	16.2924	14.1771	1.12582	1.12057	0.870166	1.03885	0.084356	0.746524	NO	Bzw2
chr14	100372989	100427878	C1d	22.2639	24.3408	22.3958	24.5514	13.6279	15.2002	1.09329	1.09625	1.11537	1.10164	0.00692218	0.00311992	NO	No_Homolog
chr4	33890353	33944215	C1galt1	15.2613	16.4482	13.2516	13.9025	19.9139	21.0132	1.07777	1.04912	1.05521	1.0607	0.00871398	0.0189142	NO	C1galt1
chrX	124831391	124926215	C1galt1c1	126.025	139.537	117.753	124.176	152.168	150.372	1.10722	1.05455	0.988197	1.04999	0.0344341	0.284742	NO	C1galt1c1
chr1	265574715	265757254	C1H10orf76	5.80826	6.57578	5.07918	5.72339	5.80996	6.12316	1.13214	1.12683	1.05391	1.10429	0.0252392	0.0505601	NO	NA
chr5	155261254	155264101	C1qa	46.9699	44.0328	46.2984	48.496	25.1447	20.5809	0.937468	1.04747	0.818499	0.934478	0.0661142	0.415437	NO	C1qa
chr5	155246444	155251995	C1qb	28.9769	28.4547	33.9618	30.3869	12.7787	9.76485	0.981978	0.894738	0.76415	0.880289	0.0632952	0.203799	NO	C1qb
chr10	57613876	57618527	C1qbp	63.8524	88.3889	99.2864	99.582	79.6479	93.0758	1.38427	1.00298	1.16859	1.18528	0.110385	0.224931	NO	C1qbp
chr5	155255013	155258631	C1qc	26.7186	28.9739	32.5573	29.5423	10.8437	9.36209	1.08441	0.907393	0.863371	0.951724	0.0675485	0.523524	NO	C1qc
chr17	80314186	80320681	C1ql3	1.07278	0.524134	1.18866	0.937177	1.49951	2.57344	0.488574	0.788434	1.71618	0.99773	0.369509	0.91454	NO	C1ql3
chr10	107455845	107477160	C1qtnf1	2.4165	2.3617	2.55861	2.95553	3.04605	3.21829	0.977325	1.15513	1.05655	1.063	0.0514299	0.339899	NO	C1qtnf1
chr10	29067102	29084035	C1qtnf2	1.46465	1.39591	1.39147	2.0554	0.470527	1.00479	0.95307	1.47715	2.13545	1.52189	0.342056	0.232334	NO	C1qtnf2
chr3	79713580	79718018	C1qtnf4	0.735824	1.00316	0.939597	0.51615	0.918572	0.786147	1.36331	0.549331	0.855836	0.922825	0.23735	0.577234	NO	C1qtnf4
chr8	48443515	48445639	C1qtnf5	11.7187	11.2665	14.8555	17.8676	15.1969	21.6443	0.961412	1.20276	1.42425	1.19614	0.133652	0.280248	NO	C1qtnf5
chr7	119746150	119752727	C1qtnf6	11.5057	11.5814	13.7511	18.0944	20.0668	23.6135	1.00658	1.31586	1.17675	1.16639	0.08943	0.196058	NO	C1qtnf6
chr14	72011518	72122257	C1qtnf7	0.757551	1.11078	0.698992	0.73591	0.265557	0.929337	1.46627	1.05282	3.49958	2.00622	0.756157	0.214304	NO	C1qtnf7
chr4	157107483	157136825	C1r	11.1852	11.1651	12.0934	13.6658	8.90119	12.3743	0.998205	1.13002	1.39018	1.1728	0.115159	0.259018	NO	C1rb
chr4	156728192	157155592	C1s	9.0824	9.77507	6.99185	9.14767	5.7398	6.36952	1.07627	1.30833	1.10971	1.16477	0.0724284	0.135407	NO	Gm5077
chr20	4542340	4561152	C2	6.51493	6.18238	6.57555	7.81721	7.3722	7.87261	0.948955	1.18883	1.06788	1.06855	0.0692464	0.436743	NO	C2
chr11	38354746	38420133	C2cd2	3.6748	4.32465	2.68153	3.4653	5.00899	5.21692	1.17684	1.29229	1.04151	1.17021	0.0724682	0.123461	NO	C2cd2
chr8	48641792	48652119	C2cd2l	43.5217	66.0017	55.6952	58.7811	60.4125	61.5666	1.51652	1.05541	1.0191	1.19701	0.1601	0.257706	NO	C2cd2l
chr1	165382279	165480088	C2cd3	3.93437	5.32979	3.43008	4.48804	3.49579	3.99097	1.35468	1.30844	1.14165	1.26825	0.0646941	0.0490995	NO	C2cd3
chr8	73671516	73686344	C2cd4a	0.958394	1.09352	0.946689	1.11049	8.4523	8.30692	1.14099	1.17302	0.9828	1.09894	0.058801	0.280426	NO	C2cd4a
chr8	73589848	73594516	C2cd4b	12.5781	13.6155	13.8145	16.9506	104.244	112.715	1.08247	1.22701	1.08126	1.13025	0.0483846	0.0986424	NO	C2cd4b
chr7	12973338	12978980	C2cd4c	0.983018	1.18723	0.944663	0.871942	0.908866	0.769885	1.20774	0.923019	0.847083	0.992613	0.109773	0.930046	NO	C2cd4c
chr4	177245868	177402527	C2cd5	13.922	16.9913	12.387	14.4906	13.811	13.4474	1.22046	1.16983	0.973669	1.12132	0.075258	0.254229	NO	C2cd5
chr9	9721052	9747084	C3	19.5706	13.0778	16.6738	31.0874	10.3747	9.83629	0.668236	1.86445	0.948107	1.16026	0.361243	0.862571	NO	C3
chr20	4302344	4508232	C4b	1.36789	1.5954	0.936526	1.05357	0.545005	0.77296	1.16632	1.12497	1.41826	1.23652	0.0916517	0.0523979	NO	C4b
chr13	47342090	47377726	C4bpa	3.20153	0.961993	1.96176	4.29308	1.79695	2.07738	0.300479	2.18839	1.15606	1.21498	0.545787	0.936051	NO	No_Homolog
chr13	47387173	47398115	C4bpb	4.32007	3.17289	3.15631	5.6036	9.71962	9.62361	0.734455	1.77536	0.990123	1.16665	0.313179	0.766902	NO	No_Homolog
chr1	78186777	78195132	C5ar1	2.71745	3.27779	3.08422	3.09932	2.48106	2.04299	1.2062	1.0049	0.823434	1.01151	0.110546	0.97151	NO	C5ar1
chr2	54460314	54533801	C6	0.355463	0.651068	0.439596	0.614495	0.336322	0.723182	1.83161	1.39786	2.15027	1.79325	0.218045	0.0239774	NO	C6
chr2	54707621	54781643	C7	29.8136	31.7517	21.1041	24.3212	26.1501	35.127	1.06501	1.15244	1.34329	1.18691	0.08216	0.135226	NO	C7
chr3	2709671	2727616	C8g	3.76288	6.12232	4.52651	3.76121	5.45117	6.19694	1.62703	0.83093	1.13681	1.19826	0.231859	0.527089	NO	C8g
chr2	55775562	55823807	C9	1.50024	1.38368	1.60173	2.92094	3.98314	4.1683	0.922305	1.82362	1.04648	1.26414	0.28203	0.444428	NO	C9
chrX	32232106	32291124	Ca5b	11.8079	12.4622	7.39871	6.69245	18.8683	18.2206	1.05541	0.904543	0.965672	0.975209	0.0438121	0.613454	NO	NA
chr5	113479416	113532961	Caap1	6.99737	9.80123	8.46632	7.03769	5.18468	6.10154	1.4007	0.831257	1.17684	1.13627	0.165631	0.569502	NO	Caap1
chr9	92834327	92895778	Cab39	51.3467	63.3861	43.2763	53.8138	50.0383	53.7388	1.23447	1.24349	1.07395	1.18397	0.0550715	0.0730363	NO	NA
chr15	39745124	39849022	Cab39l	7.86597	9.70212	6.62148	7.70463	9.77658	8.82291	1.23343	1.16358	0.902453	1.09982	0.100723	0.468891	NO	Cab39l
chr20	13836032	13963003	Cabin1	6.0057	8.44029	6.31854	6.83029	6.13335	6.77879	1.40538	1.08099	1.10523	1.1972	0.104324	0.145069	NO	Cabin1
chr18	3317611	3421721	Cables1	8.10375	9.04689	9.55345	8.62448	14.694	16.6342	1.11638	0.90276	1.13204	1.0504	0.0739564	0.601747	NO	Cables1
chr3	175630266	175644994	Cables2	16.6355	24.5549	20.726	20.5928	22.244	23.5003	1.47605	0.993577	1.05648	1.17537	0.151433	0.289015	NO	Cables2
chr12	47185449	47209785	Cabp1	14.2705	21.9962	11.9386	12.4619	14.7305	16.8985	1.54137	1.04383	1.14718	1.24413	0.151586	0.225703	NO	No_Homolog
chr1	219383452	219388009	Cabp4	1.32493	1.18324	0.797862	1.14299	0.867582	1.18318	0.893061	1.43257	1.36377	1.2298	0.169537	0.361851	NO	Cabp4
chr14	84968125	84978242	Cabp7	32.4076	45.1302	29.6617	32.1134	14.2663	14.736	1.39258	1.08265	1.03293	1.16939	0.112517	0.254868	NO	Cabp7
chr3	5519921	5571436	Cacfd1	47.3824	58.2602	51.4411	53.0277	48.1017	52.5901	1.22958	1.03084	1.09331	1.11791	0.0586731	0.119723	NO	Cacfd1
chr5	119596726	119833039	Cachd1	1.88951	2.29797	2.09512	2.31663	2.39474	2.6533	1.21617	1.10572	1.10797	1.14329	0.0364479	0.0460265	NO	Cachd1
chr19	25453125	25749824	Cacna1a	46.8579	68.5397	29.7867	31.0795	20.6111	25.8192	1.46271	1.0434	1.25269	1.25293	0.121045	0.160025	NO	Cacna1a
chr3	1740026	1924987	Cacna1b	3.76343	5.48232	2.86538	2.74841	4.06106	5.11348	1.45674	0.959177	1.25915	1.22502	0.144643	0.257782	NO	Cacna1b
chr4	150635806	151270790	Cacna1c	11.2754	15.3133	8.40325	9.1293	11.0062	12.3076	1.35811	1.0864	1.11824	1.18759	0.0857578	0.144155	NO	Cacna1c
chr16	6110294	6405022	Cacna1d	31.9613	39.1625	20.9639	26.4294	30.0558	27.1383	1.22531	1.26071	0.902931	1.12965	0.11382	0.408165	NO	Cacna1d
chr10	82129071	82197828	Cacna1g	1.15428	1.59738	1.20567	1.38482	1.47048	1.78295	1.38388	1.14859	1.2125	1.24832	0.0702449	0.0563821	NO	Cacna1g
chr10	14730932	14789201	Cacna1h	3.38878	5.02487	3.00651	3.30198	9.12346	10.24	1.4828	1.09828	1.12238	1.23449	0.124351	0.16636	NO	Cacna1h
chr4	15706958	16132729	Cacna2d1	60.7498	71.6423	41.821	45.8463	69.8453	74.4676	1.1793	1.09625	1.06618	1.11391	0.0338286	0.0711478	NO	Cacna2d1
chr8	116154661	116285643	Cacna2d2	2.01436	3.01169	1.59142	1.63795	1.51629	2.0302	1.49511	1.02924	1.33893	1.28776	0.136898	0.172242	NO	Cacna2d2
chr10	85954138	85974764	Cacnb1	2.94878	4.56682	4.08981	3.9813	1.84134	2.75394	1.54871	0.973467	1.49562	1.33927	0.18354	0.216979	NO	No_Homolog
chr17	81673862	82021305	Cacnb2	14.2861	17.3741	13.7895	14.7759	13.5051	14.2329	1.21616	1.07153	1.05389	1.11386	0.051402	0.145623	NO	Cacnb2
chr7	140311120	140324902	Cacnb3	48.6706	75.0082	66.1151	68.0914	79.869	85.8679	1.54114	1.02989	1.07511	1.21538	0.163401	0.297628	NO	Cacnb3
chr1	64374547	64405380	Cacng7	0.904916	1.42511	1.23005	1.15294	1.09552	1.44293	1.57486	0.937313	1.31712	1.27643	0.185164	0.190398	NO	Cacng7
chr7	11253153	11266509	Cactin	10.6913	15.5336	12.338	15.275	9.00443	10.0006	1.45293	1.23805	1.11063	1.2672	0.0998807	0.0997271	NO	Cactin
chr1	281814226	281882099	Cacul1	21.7446	25.0058	22.04	24.9303	22.3049	23.5184	1.14998	1.13114	1.05441	1.11184	0.0292276	0.0385243	NO	Cacul1
chr13	77948771	77959089	Cacybp	52.0583	56.5232	57.664	59.8406	43.035	43.1108	1.08577	1.03775	1.00176	1.04176	0.0243333	0.225306	NO	Cacybp
chr6	26657507	26680459	Cad	16.2781	23.7349	17.5005	19.0227	14.04	15.4307	1.45808	1.08698	1.09905	1.21471	0.121739	0.195908	NO	Cad
chr8	51858906	52200591	Cadm1	20.2091	24.5638	17.997	18.674	10.2219	10.1329	1.21548	1.03762	0.991293	1.08146	0.0683287	0.350899	NO	Cadm1
chr11	4175078	4397335	Cadm2	3.27474	3.93234	1.93937	1.81361	2.82312	3.34196	1.20081	0.935156	1.18378	1.10658	0.0858539	0.333877	NO	Cadm2
chr13	91842311	91873126	Cadm3	0.723933	1.07147	0.826334	1.42618	0.615405	1.06742	1.48007	1.72591	1.7345	1.64682	0.0834149	0.0147917	NO	Cadm3
chr1	81365200	81369841	Cadm4	12.7404	15.2532	15.7229	21.9577	25.5056	30.663	1.19723	1.39654	1.2022	1.26533	0.0656242	0.0442723	NO	Cadm4
chr15	15274031	15690575	Cadps	24.8291	32.3213	20.4132	24.2358	38.307	42.5708	1.30175	1.18726	1.11131	1.20011	0.0553512	0.0585699	NO	Cadps
chr4	50326447	50861161	Cadps2	4.74927	5.43637	1.77689	1.92146	3.07193	2.82665	1.14467	1.08136	0.920156	1.04873	0.066835	0.576788	NO	Cadps2
chr17	27452506	27490853	Cage1	0.775567	0.992794	0.686478	0.764656	0.496089	0.744353	1.28009	1.11388	1.50044	1.29814	0.111955	0.0806127	NO	Cage1
chr5	29538380	29562774	Calb1	2.10856	2.05596	1.89542	1.58468	3.06306	3.50107	0.975053	0.83606	1.143	0.984703	0.0887362	0.894097	NO	Calb1
chr1	184184018	184188922	Calca	6.51355	8.49349	11.2453	10.5607	7.40294	6.8599	1.30397	0.939122	0.926645	1.05658	0.123749	0.746944	NO	Calca
chr1	184269786	184276480	Calcb	27.2801	29.6775	65.3012	61.8029	27.7019	32.9446	1.08788	0.94643	1.18925	1.07452	0.0704151	0.420402	NO	No_Homolog
chr7	144307562	144322253	Calcoco1	11.1703	15.0728	11.0083	12.1596	9.53876	12.0942	1.34936	1.10459	1.2679	1.24061	0.0719633	0.0705951	NO	Calcoco1
chr3	71747938	71845487	Calcrl	2.30054	2.14017	2.0593	2.58043	2.96913	4.0742	0.930289	1.25306	1.37219	1.18518	0.132003	0.311013	NO	Calcrl
chr4	62103948	62291375	Cald1	25.4284	22.3881	25.6695	37.5214	35.3263	43.8437	0.880437	1.46171	1.24111	1.19442	0.169415	0.402886	NO	No_Homolog
chr1	266908367	266914093	Calhm2	2.69156	2.52531	2.50585	4.76083	4.03287	5.25572	0.938234	1.89989	1.30322	1.38045	0.280278	0.291155	NO	Calhm2
chr6	124217241	124228993	Calm1	143.251	149.953	134.038	148.089	224.132	226.427	1.04679	1.10483	1.01024	1.05395	0.0275395	0.184255	NO	Calm3
chr6	11067203	11080153	Calm2	23.5505	24.2612	25.3449	25.9589	28.2428	25.9314	1.03018	1.02422	0.918162	0.990855	0.0363875	0.802969	NO	Calm3
chr1	78844520	78851628	Calm3	115.467	137.029	120.025	131.836	158.231	149.5	1.18674	1.0984	0.944823	1.07666	0.0706776	0.40881	NO	Calm3
chr8	67753279	67765359	Calml4	3.92383	3.10699	3.03524	4.19073	6.6536	5.28567	0.791826	1.38069	0.794407	0.988975	0.19586	0.801299	NO	Calml4
chr19	25946086	25961666	Calr	1273.04	1444.61	1139.94	1174.7	1059.57	1016.17	1.13477	1.03049	0.959042	1.04144	0.0510238	0.515081	NO	Calr
chr16	19097391	19124062	Calr3	5.20302	6.08677	3.918	5.12301	4.37003	4.73712	1.16985	1.30756	1.084	1.18714	0.0651114	0.087741	NO	Calr3
chr4	56625562	56653112	Calu	55.8469	55.7201	57.742	72.5366	55.9771	62.808	0.99773	1.25622	1.12203	1.12533	0.0746378	0.229723	NO	Calu
chr1	212537851	212549040	Caly	28.0086	35.1743	31.3447	30.7638	13.2531	12.1583	1.25584	0.98147	0.91739	1.05157	0.103797	0.699134	NO	Caly
chr4	145289300	145300146	Camk1	25.2379	23.8289	28.0656	31.3	28.5768	32.6857	0.944172	1.11524	1.14379	1.06773	0.0623281	0.409411	NO	Camk1
chr13	112075689	112099472	Camk1g	13.3659	14.2222	12.9834	12.599	22.3181	23.905	1.06407	0.970392	1.0711	1.03519	0.0324614	0.398415	NO	Camk1g
chr14	86208876	86297727	Camk2b	57.314	80.0034	63.1213	64.8623	88.3344	95.0388	1.39588	1.02758	1.0759	1.16645	0.115558	0.268358	NO	Camk2b
chr2	230900907	231132207	Camk2d	11.4028	11.3344	10.4411	14.3103	12.1917	15.0571	0.994003	1.37058	1.23503	1.19987	0.11012	0.207661	NO	Camk2d
chr15	3936721	3995740	Camk2g	6.53798	6.8914	5.239	6.71778	6.32467	6.8465	1.05406	1.28226	1.08251	1.13961	0.0717989	0.171847	NO	Camk2g
chr5	156876706	156878486	Camk2n1	348.145	490.516	439.144	437.179	337.367	397.172	1.40894	0.995526	1.17727	1.19391	0.119632	0.237454	NO	Camk2n1
chr11	83974196	83977597	Camk2n2	21.0793	24.8433	28.2682	26.806	60.7923	65.482	1.17856	0.948272	1.07714	1.06799	0.0666364	0.427993	NO	Camk2n2
chr10	59585023	59608180	Camkk1	3.09659	3.8581	2.01977	2.34011	3.53566	3.89259	1.24592	1.1586	1.10095	1.16849	0.0421392	0.0551009	NO	Camkk1
chr12	39253409	39305512	Camkk2	1.91674	2.46956	1.55905	2.09232	2.30132	2.2159	1.28842	1.34205	0.962882	1.19779	0.118468	0.247116	NO	Camkk2
chr6	8346618	8729773	Camkmt	5.91113	7.12919	5.79431	6.43544	6.74357	6.74415	1.20606	1.11065	1.00009	1.1056	0.0595137	0.214696	NO	Camkmt
chr17	9522093	9535094	Camlg	20.1618	21.8105	20.5292	22.0658	42.5614	36.8371	1.08178	1.07485	0.865505	1.00738	0.0709644	0.98975	NO	Caml
chr3	3373971	3434027	Camsap1	7.81718	9.99591	7.94262	9.61749	8.95638	10.8034	1.27871	1.21087	1.20622	1.23194	0.0234259	0.00777754	NO	Camsap1
chr13	53145712	53225349	Camsap2	16.5935	18.2116	12.7917	14.1328	19.3945	19.4664	1.09751	1.10484	1.00371	1.06869	0.032559	0.168213	NO	Camsap2
chr12	2133935	2157403	Camsap3	3.99675	7.343	4.97199	6.00939	5.30659	5.68352	1.83724	1.20865	1.07103	1.37231	0.235838	0.1295	NO	Camsap3
chr5	168138207	169017333	Camta1	4.78273	5.58307	4.76382	5.56116	4.18389	3.92083	1.16734	1.16737	0.937125	1.09061	0.0767443	0.372406	NO	Camta1
chr10	57291191	57309638	Camta2	23.9732	36.1937	30.2193	30.6476	27.3436	31.7973	1.50976	1.01417	1.16288	1.22894	0.146825	0.148834	NO	Camta2
chr7	62124362	62162451	Cand1	37.5276	43.3585	35.5791	41.4039	55.5943	57.9862	1.15538	1.16372	1.04302	1.12071	0.038915	0.0852956	NO	Cand1
chr4	147686487	147714593	Cand2	15.6508	20.2568	15.1665	16.242	23.3872	22.7999	1.2943	1.07091	0.974884	1.11337	0.0946207	0.353252	NO	Cand2
chr10	107432500	107445634	Cant1	28.5819	34.656	31.8071	36.8787	21.5499	23.1697	1.21252	1.15945	1.07517	1.14904	0.0399895	0.0602528	NO	Cant1
chr10	35765196	35833939	Canx	378.872	407.79	293.252	328.469	328.64	344.63	1.07633	1.12009	1.04866	1.08169	0.0207963	0.0551341	NO	Canx
chr5	140559195	140586602	Cap1	97.5005	118.701	125.606	130.658	119.529	125.452	1.21744	1.04022	1.04955	1.1024	0.057581	0.203868	NO	Cap1
chr4	100395693	100419447	Capg	15.4389	11.1323	14.4978	22.4604	17.4779	18.5411	0.721057	1.54923	1.06083	1.11037	0.240354	0.8101	NO	Capg
chr1	221346081	221370965	Capn1	24.1943	27.3934	21.2585	22.8807	20.3841	21.419	1.13222	1.07631	1.05077	1.08643	0.024053	0.0656249	NO	Capn1
chr9	100104000	100112833	Capn10	10.6773	12.4296	11.1671	11.9673	7.6846	9.01944	1.16412	1.07165	1.1737	1.13649	0.0325382	0.0468501	NO	Capn10
chr10	15319772	15346607	Capn15	8.35169	11.9721	9.35756	10.0126	8.01881	9.46991	1.4335	1.07	1.18096	1.22815	0.107553	0.144782	NO	Capn15
chr13	100878649	100928811	Capn2	17.9651	20.5914	18.2172	21.0499	19.6661	21.275	1.14618	1.1555	1.08181	1.12783	0.0231671	0.0284855	NO	Capn2
chr1	163073134	163129736	Capn5	1.3695	2.08388	1.78471	2.27966	2.18332	2.67247	1.52164	1.27733	1.22404	1.341	0.091621	0.0363094	NO	Capn5
chr16	7435541	7472483	Capn7	14.2564	18.5169	13.8484	14.5649	15.6281	17.4412	1.29884	1.05174	1.11602	1.15553	0.0740187	0.155255	NO	Capn7
chr1	91058528	91064880	Capns1	38.5992	36.5998	73.7054	88.8049	48.1074	30.3565	0.948201	1.20486	0.631016	0.928027	0.165962	0.625508	NO	Capns1
chr3	93657528	93789580	Caprin1	40.1076	40.6596	33.924	35.1807	50.1729	48.7264	1.01376	1.03704	0.97117	1.00733	0.0192868	0.756334	NO	Caprin1
chr4	183304993	183374195	Caprin2	3.56768	4.80237	3.21488	3.87369	3.52851	3.24218	1.34608	1.20492	0.918853	1.15662	0.125672	0.358837	NO	Caprin2
chr2	207286788	207350812	Capza1	32.4769	34.6358	31.5248	34.1994	38.4019	38.6378	1.06647	1.08484	1.00614	1.05249	0.0237709	0.1563	NO	Capza1
chr4	44936290	44972270	Capza2	65.6231	65.9897	63.8675	67.5769	69.1613	72.8565	1.00559	1.05808	1.05343	1.03903	0.0167768	0.144545	NO	Capza2
chr5	157642742	157742487	Capzb	77.6771	87.5849	82.7534	85.6293	75.2086	79.1209	1.12755	1.03475	1.05202	1.07144	0.0284944	0.121867	NO	Capzb
chr10	80785665	81297621	Car10	10.1083	19.6415	12.2017	14.5878	34.0727	22.5128	1.9431	1.19555	0.66073	1.26646	0.371883	0.705279	NO	NA
chr1	101682009	101687358	Car11	4.19223	4.66999	3.26783	4.24691	2.47649	3.35386	1.11396	1.29961	1.35428	1.25595	0.0727282	0.0562794	NO	Car11
chr2	198010142	198017635	Car14	2.49013	3.23252	4.84248	4.65669	3.94636	3.87662	1.29813	0.961634	0.982329	1.0807	0.108881	0.569056	NO	Car14
chr2	88097740	88112868	Car2	1.41117	1.25752	2.0084	2.29633	5.44544	5.31117	0.891124	1.14336	0.975343	1.00328	0.0741427	0.977286	NO	Car2
chr5	167226246	167244786	Car6	2.56641	2.92435	2.2474	2.07036	1.76644	1.80972	1.13947	0.921225	1.0245	1.0284	0.0630328	0.715788	NO	Car6
chr5	21249018	21345810	Car8	3.45375	3.78672	2.35007	2.89183	8.07913	7.62871	1.09641	1.23053	0.94425	1.0904	0.0826962	0.432045	NO	Car8
chr7	119998639	120028632	Card10	0.889923	0.84416	1.12068	1.78513	1.8948	2.55423	0.948576	1.59289	1.34802	1.2965	0.187774	0.234945	NO	Card10
chr10	108440480	108469012	Card14	2.09918	2.49097	1.89488	2.71971	1.54837	1.79392	1.18664	1.4353	1.15859	1.26017	0.0879353	0.0882259	NO	Card14
chr17	15845920	15858750	Card19	82.0203	95.2296	79.1219	76.9021	61.0971	67.1495	1.16105	0.971945	1.09906	1.07735	0.0556584	0.305675	NO	NA
chr2	54809964	54824050	Card6	7.7893	7.56999	5.50515	6.87948	10.2388	10.8592	0.971844	1.24964	1.06059	1.09402	0.081918	0.366621	NO	Card6
chr9	66878526	66928658	Carf	4.67225	4.59608	3.73457	4.19052	3.21359	3.77796	0.983696	1.12209	1.17562	1.0938	0.0571809	0.246111	NO	Carf
chr10	7041510	7055107	Carhsp1	18.1272	20.0194	19.2968	23.7798	17.6896	22.2738	1.10438	1.23232	1.25914	1.19861	0.0477472	0.0477734	NO	Carhsp1
chr8	22577723	22628843	Carm1	64.2677	82.3975	76.3132	76.8508	62.4994	66.6047	1.2821	1.00705	1.06569	1.11828	0.0836422	0.282124	NO	Carm1
chr17	43050282	43339403	Carmil1	7.60962	10.801	6.50896	7.20692	9.29128	9.99799	1.41938	1.10723	1.07606	1.20089	0.109616	0.187145	NO	NA
chr19	37652383	37665333	Carmil2	2.60569	4.03911	3.39478	3.20669	4.40035	5.27452	1.55011	0.944595	1.19866	1.23112	0.17555	0.310734	NO	NA
chr15	34167146	34185169	Carmil3	43.1508	60.7376	34.2964	35.8243	19.3012	25.8919	1.40757	1.04455	1.34146	1.26453	0.111631	0.134767	NO	NA
chr1	234674891	234705081	Carnmt1	4.89621	5.5939	3.825	3.76396	3.76087	4.02586	1.14249	0.984042	1.07046	1.06567	0.0458041	0.291581	NO	NA
chr1	219413897	219424533	Carns1	14.1875	18.1178	12.0367	13.1499	10.6958	14.5391	1.27702	1.09249	1.35932	1.24295	0.0788916	0.0813643	NO	Carns1
chr1	216759367	216801652	Cars	45.8585	53.1029	42.106	46.0978	37.8334	40.2752	1.15797	1.0948	1.06454	1.10577	0.0275238	0.0567314	NO	Cars
chr16	83288613	83325706	Cars2	10.3476	10.807	8.35114	9.22187	10.3898	11.6327	1.04439	1.10427	1.11963	1.08943	0.0229506	0.0570643	NO	Cars2
chr2	30125249	30127408	Cartpt	18.3208	19.0088	24.05	25.1123	517.443	522.449	1.03756	1.04417	1.00967	1.03047	0.0105712	0.0983336	NO	Cartpt
chr4	179440984	179476965	Casc1	2.97448	3.31258	1.49477	2.74857	0.925071	1.15581	1.11367	1.83879	1.24943	1.40063	0.222558	0.192493	NO	Casc1
chr10	86724534	86746500	Casc3	16.7301	23.7674	18.187	19.6478	17.9171	19.0951	1.42064	1.08032	1.06574	1.1889	0.115946	0.155591	NO	Casc3
chr3	113818649	113887550	Casc4	39.9713	43.7649	35.4194	35.4647	65.0273	67.4804	1.09491	1.00128	1.03772	1.04464	0.0272486	0.238829	NO	Casc4
chr4	29638280	29693151	Casd1	8.40452	8.77326	5.71559	5.31787	8.24094	8.2608	1.04387	0.930416	1.00241	0.992233	0.0331455	0.836499	NO	NA
chrX	9815652	10160524	Cask	4.66059	5.64258	3.75615	4.08163	4.22421	4.92733	1.2107	1.08665	1.16645	1.1546	0.0362974	0.0504181	NO	Cask
chr10	13853107	13874254	Caskin1	6.59674	9.64827	5.37531	6.07993	5.36479	6.9845	1.46258	1.13108	1.30191	1.29853	0.0957101	0.0800953	NO	Caskin1
chr10	104344035	104358256	Caskin2	2.89425	4.38036	4.54767	4.62767	2.43265	5.29426	1.51347	1.01759	2.17634	1.56913	0.335657	0.172693	NO	Caskin2
chr8	2605113	2614637	Casp1	1.73257	1.20904	1.6393	1.66906	0.941107	1.05303	0.697833	1.01815	1.11892	0.944968	0.126946	0.618782	NO	No_Homolog
chr8	2658892	2686160	Casp12	3.19167	2.79921	1.10534	1.86108	0.807247	1.37581	0.877037	1.68371	1.70432	1.42169	0.272391	0.341516	NO	Casp12
chr4	71652358	71670228	Casp2	10.0539	10.9961	8.87304	10.3315	6.39482	8.19281	1.09371	1.16437	1.28116	1.17975	0.0546557	0.0659886	NO	Casp2
chr16	48845011	48863258	Casp3	11.9175	11.788	13.7084	14.443	17.9987	18.695	0.989133	1.05359	1.03869	1.02714	0.0194831	0.298227	NO	Casp3
chr8	2616391	2652257	Casp4	24.3388	24.9238	25.2426	22.9297	6.80857	7.61873	1.02404	0.908373	1.11899	1.01713	0.0608981	0.87665	NO	No_Homolog
chr2	235341326	235353715	Casp6	1.4609	1.82436	1.47752	2.09655	1.58242	1.9774	1.24879	1.41897	1.2496	1.30579	0.0565912	0.0262065	NO	Casp6
chr1	277190557	277242779	Casp7	10.8726	12.7869	10.7289	10.9038	13.1854	13.678	1.17607	1.0163	1.03736	1.07658	0.0501154	0.256321	NO	Casp7
chr9	65614142	65662624	Casp8	1.70931	1.56689	1.3551	2.11999	1.99792	1.56228	0.916679	1.56446	0.781952	1.0877	0.241532	0.829637	NO	Casp8
chr5	47853699	47891147	Casp8ap2	4.87917	4.64066	2.56298	3.74351	2.94842	3.67763	0.951116	1.46061	1.24733	1.21968	0.147726	0.286436	NO	Casp8ap2
chr5	160356211	160373774	Casp9	11.0088	11.9279	12.807	12.6912	7.94426	8.88718	1.08349	0.990961	1.11869	1.06438	0.0380908	0.233617	NO	Casp9
chr11	67187850	67262261	Casr	15.401	20.1996	7.99657	7.8773	9.08675	10.7512	1.31158	0.985085	1.18318	1.15995	0.0949632	0.23516	NO	Casr
chr2	1452111	1561669	Cast	31.2241	33.9537	27.7026	28.7448	39.0158	43.2028	1.08742	1.03762	1.10732	1.07745	0.0207275	0.0627968	NO	Cast
chr5	165625119	165777053	Casz1	2.55243	3.58878	2.57567	2.91623	3.51999	3.99011	1.40603	1.13222	1.13356	1.22394	0.091046	0.109578	NO	Casz1
chr3	93379872	93412058	Cat	58.8468	67.3637	53.2181	52.7235	66.3826	67.4082	1.14473	0.990707	1.01545	1.0503	0.0477541	0.40211	NO	Cat
chr3	113357361	113379498	Catsper2	5.88924	6.18138	5.46457	5.1249	4.69189	4.14299	1.0496	0.937842	0.88301	0.956819	0.0490189	0.461886	NO	Catsper2
chr9	10390307	10428666	Catsperd	1.49031	2.15657	0.919617	0.905528	0.40218	0.888267	1.44707	0.984679	2.20863	1.54679	0.356825	0.200016	NO	Catsperd
chr1	88131282	88162609	Catsperg1	10.4952	12.3485	6.52794	7.43714	4.41288	6.3471	1.17659	1.13928	1.43831	1.25139	0.0940784	0.084207	NO	Catsperg2
chr4	44597123	44630206	Cav1	5.1814	3.8689	6.68573	9.51465	6.35849	7.21249	0.74669	1.42313	1.13431	1.10138	0.195964	0.739489	NO	Cav1
chr4	44573264	44580640	Cav2	1.10051	0.866945	0.981128	1.63424	1.47954	1.68692	0.787766	1.66567	1.14017	1.19787	0.255066	0.551776	NO	Cav2
chr7	12432728	12441178	Cbarp	19.0665	27.7269	23.7424	22.7849	27.9645	31.7927	1.45422	0.959673	1.13689	1.1836	0.144661	0.32924	NO	NA
chr3	149935731	150041545	Cbfa2t2	12.9557	18.7585	13.3688	14.2693	16.1471	18.1736	1.4479	1.06736	1.12551	1.21359	0.11835	0.188778	NO	Cbfa2t2
chr19	55436287	55510652	Cbfa2t3	11.7524	19.6246	11.8866	11.5787	18.7699	22.4304	1.66983	0.974103	1.19502	1.27965	0.20525	0.291456	NO	Cbfa2t3
chr19	37127508	37171075	Cbfb	23.9523	26.1148	19.6772	23.4534	29.5416	28.7444	1.09028	1.19191	0.973014	1.08507	0.0632423	0.314725	NO	Cbfb
chr8	48481256	48564775	Cbl	6.17649	7.08876	4.54142	5.79408	7.44905	8.57285	1.1477	1.27583	1.15087	1.19147	0.0421928	0.0316061	NO	Cbl
chr11	51037383	51202761	Cblb	6.05887	7.01508	5.40456	6.10529	7.66644	7.99177	1.15782	1.12965	1.04244	1.10997	0.0347323	0.0808227	NO	Cblb
chr6	50772718	50786861	Cbll1	7.42116	7.54993	6.80463	6.91178	6.36543	6.98802	1.01735	1.01575	1.09781	1.04364	0.0270901	0.241271	NO	Cbll1
chr19	20607507	20611316	Cbln1	2.52149	2.92884	2.08709	1.75988	0.72035	0.908447	1.16155	0.84322	1.26112	1.08863	0.126026	0.689092	NO	Cbln1
chr11	33812943	33815418	Cbr1	9.04475	9.96005	9.89944	17.6558	9.17129	19.6451	1.1012	1.78351	2.14202	1.67558	0.305269	0.138536	NO	Cbr1
chr11	33909417	33917674	Cbr3	2.7396	1.94916	2.2577	2.80527	2.12684	3.07695	0.711475	1.24254	1.44672	1.13358	0.219127	0.641268	NO	Cbr3
chr16	31944328	31972553	Cbr4	4.71175	5.22128	6.58178	6.10022	5.05307	5.04592	1.10814	0.926834	0.998586	1.01119	0.0527167	0.900084	NO	Cbr4
chr1	242819383	242861792	Cbwd1	8.01928	8.87567	7.77113	8.18911	4.13859	5.40207	1.10679	1.05379	1.30529	1.15529	0.0765454	0.149213	NO	Cbwd1
chr10	84656695	84677112	Cbx1	20.4101	22.127	18.9945	20.1544	13.6633	16.3173	1.08412	1.06107	1.19424	1.11314	0.0410924	0.0975068	NO	Cbx1
chr10	108132105	108140935	Cbx2	1.50341	1.52434	0.995608	1.51272	0.837178	1.01889	1.01392	1.51939	1.21705	1.25012	0.146849	0.228089	NO	Cbx2
chr4	81243809	81257898	Cbx3	32.3488	38.2337	38.8003	40.4089	38.1536	37.6007	1.18192	1.04146	0.985506	1.06963	0.0584228	0.353753	NO	Cbx3
chr10	108190947	108196455	Cbx4	17.9477	24.4331	18.4442	16.7471	14.5892	16.3554	1.36135	0.907986	1.12106	1.13013	0.130952	0.450949	NO	Cbx4
chr7	144817598	144865014	Cbx5	14.8631	19.8244	16.9428	14.1261	17.9182	19.8076	1.3338	0.833754	1.10544	1.091	0.144531	0.635974	NO	Cbx5
chr7	121047994	121058153	Cbx6	41.918	62.2592	51.3982	55.4658	62.4413	64.7866	1.48526	1.07914	1.03756	1.20065	0.142808	0.273838	NO	Cbx6
chr7	121136067	121153503	Cbx7	27.4853	36.9819	28.6194	30.315	24.4006	26.5318	1.34551	1.05925	1.08734	1.16404	0.0911014	0.194641	NO	Cbx7
chr10	108148073	108150511	Cbx8	7.10353	8.99335	8.0147	7.37576	8.04146	8.01718	1.26604	0.920279	0.996981	1.0611	0.104835	0.551139	NO	Cbx8
chr7	120891892	120898318	Cby1	13.6713	14.8003	12.8834	14.0093	7.73348	5.59561	1.08258	1.08739	0.723556	0.964511	0.120485	0.752973	NO	Cby1
chr10	35855320	35860266	Cby3	0.671302	0.682851	0.690226	0.509618	0.778985	0.805126	1.0172	0.738335	1.03356	0.929699	0.0957983	0.537053	NO	Cby3
chr19	25246912	25261965	Cc2d1a	15.0638	18.7639	17.2709	18.2232	13.0907	16.9327	1.24563	1.05514	1.29349	1.19809	0.0727982	0.10492	NO	Cc2d1a
chr5	128215711	128229762	Cc2d1b	24.1065	29.81	23.9508	25.6475	20.7485	23.8041	1.2366	1.07084	1.14727	1.15157	0.0478981	0.0791719	NO	Cc2d1b
chr14	71895128	71979452	Cc2d2a	2.95067	3.35632	2.52168	2.49823	2.76972	3.13025	1.13748	0.990701	1.13017	1.08612	0.0477537	0.213781	NO	Cc2d2a
chr20	32372396	32416044	Ccar1	17.8092	16.9773	15.7486	17.5875	14.3569	18.134	0.953287	1.11677	1.26308	1.11105	0.0894761	0.269505	NO	Ccar1
chr15	51818887	51834443	Ccar2	20.1627	22.8233	17.6982	20.0571	15.3413	17.5388	1.13196	1.13329	1.14324	1.13616	0.00356066	0.000432491	NO	Ccar2
chr19	10518822	10535162	Ccdc102a	1.25057	1.42639	1.82407	2.14787	1.66642	2.13292	1.14059	1.17752	1.27994	1.19935	0.0416806	0.044273	NO	Ccdc102a
chr5	58994589	58998620	Ccdc107	10.6459	14.4348	14.8259	13.4612	13.3965	18.1168	1.3559	0.907951	1.35235	1.2054	0.148729	0.329209	NO	Ccdc107
chr18	40219185	40254864	Ccdc112	14.2412	13.4949	9.86024	11.9133	7.9897	8.94306	0.947598	1.20822	1.11932	1.09171	0.0764903	0.374578	NO	Ccdc112
chr19	9912124	9932183	Ccdc113	0.894602	0.655976	0.830518	0.882823	0.344913	1.16591	0.73326	1.06298	3.38031	1.72552	0.832853	0.453629	NO	Ccdc113
chr9	37774876	37780492	Ccdc115	17.4771	21.1055	20.5939	20.6376	12.2866	14.4822	1.20761	1.00212	1.1787	1.12948	0.0642229	0.181145	NO	Ccdc115
chr14	85759606	85772915	Ccdc117	8.43355	10.0601	7.2502	10.0453	10.8025	10.5886	1.19286	1.38552	0.980199	1.18619	0.117053	0.249638	NO	Ccdc117
chr8	118925682	118977038	Ccdc12	25.4166	31.6026	28.1094	26.4388	14.6441	16.0497	1.24339	0.940568	1.09598	1.09331	0.0874267	0.41659	NO	Ccdc12
chrX	15598147	15617706	Ccdc120	3.83324	4.61726	4.52182	5.01594	3.96177	5.0372	1.20453	1.10927	1.27145	1.19509	0.0470541	0.0460775	NO	Ccdc120
chr16	20317446	20323265	Ccdc124	35.1439	38.6864	33.2838	32.8693	24.608	24.0535	1.1008	0.987545	0.977467	1.02194	0.0395379	0.645442	NO	Ccdc124
chr2	30679024	30726617	Ccdc125	6.45404	9.15653	6.60498	6.91708	5.84038	6.44138	1.41873	1.04725	1.1029	1.18963	0.11567	0.224924	NO	Ccdc125
chr4	78982022	79003052	Ccdc126	8.1525	9.32803	7.32581	8.08108	13.8307	12.8466	1.14419	1.1031	0.928841	1.05871	0.0660093	0.510286	NO	Ccdc126
chr1	31538088	31545573	Ccdc127	27.3126	30.301	25.5192	29.193	24.074	23.9702	1.10941	1.14396	0.995688	1.08302	0.0447907	0.204945	NO	Ccdc127
chr4	86080412	86233808	Ccdc129	1.11909	1.4796	0.989941	1.15831	0.543209	0.856611	1.32215	1.17008	1.57695	1.35639	0.118694	0.0450025	NO	Ccdc129
chr7	123362471	123376930	Ccdc134	10.5776	12.5424	11.5707	12.6821	7.03422	7.91549	1.18575	1.09605	1.12528	1.13569	0.0264123	0.0331888	NO	Ccdc134
chr4	56674737	56704501	Ccdc136	1.52904	2.52519	2.05041	1.85923	1.05865	1.33644	1.65149	0.906762	1.2624	1.27355	0.215057	0.370378	NO	Ccdc136
chr10	109630099	109636480	Ccdc137	7.75369	8.48356	7.73372	8.68805	5.76191	5.8537	1.09413	1.1234	1.01593	1.07782	0.0320774	0.135314	NO	Ccdc137
chr20	28076784	28158053	Ccdc138	1.0804	0.967367	0.84929	0.844588	0.668618	0.858998	0.895375	0.994464	1.28474	1.05819	0.116828	0.764471	NO	Ccdc138
chr11	69281000	69316897	Ccdc14	0.94033	1.07193	0.832557	0.993234	0.724389	0.692958	1.13995	1.19299	0.95661	1.09652	0.0716102	0.299567	NO	Ccdc14
chr4	113933466	113942036	Ccdc142	6.20518	6.80032	4.95238	5.83744	3.48692	4.83205	1.09591	1.17871	1.38576	1.22013	0.0861984	0.097024	NO	Ccdc142
chr14	60857905	60953504	Ccdc149	17.4118	22.7398	19.1828	20.6921	15.1088	15.9722	1.306	1.07868	1.05715	1.14728	0.0796062	0.188574	NO	Ccdc149
chr8	23000912	23014707	Ccdc151	0.382086	0.742426	0.314545	0.62137	0.524185	0.724492	1.94309	1.97546	1.38213	1.76689	0.192607	0.0294159	NO	Ccdc151
chr14	84376167	84393235	Ccdc157	1.65431	1.5404	1.47397	1.34109	1.69804	2.1505	0.931146	0.909847	1.26646	1.03582	0.115484	0.810289	NO	Ccdc157
chr5	135562034	135568067	Ccdc163	5.29844	6.67819	2.67845	3.91983	4.68009	5.12021	1.26041	1.46347	1.09404	1.27264	0.10682	0.0954607	NO	Ccdc163
chr20	8367047	8384119	Ccdc167	18.9122	20.0105	16.3987	14.4305	10.456	11.4634	1.05807	0.879981	1.09635	1.01147	0.0666648	0.933746	NO	Ccdc167
chr5	135440276	135446484	Ccdc17	4.8673	5.65782	3.87638	4.06718	2.32467	3.26533	1.16242	1.04922	1.40464	1.20542	0.10483	0.152552	NO	Ccdc17
chr4	123760708	123787529	Ccdc174	6.22325	7.59778	6.91523	8.63349	5.76258	5.83305	1.22087	1.24848	1.01223	1.16053	0.074575	0.162827	NO	Ccdc174
chr6	94849910	94933175	Ccdc175	1.14541	1.17275	1.57964	1.19323	0.934762	1.17584	1.02387	0.75538	1.2579	1.01238	0.145179	0.907421	NO	Ccdc175
chr13	82574980	82588637	Ccdc181	5.73358	7.17176	6.57828	6.84742	3.69266	3.50081	1.25083	1.04091	0.948045	1.07993	0.0895583	0.463842	NO	Ccdc181
chr1	277599117	277637691	Ccdc186	15.1692	17.1979	7.86065	8.22738	11.6186	13.1113	1.13374	1.04665	1.12847	1.10295	0.0281908	0.0684082	NO	NA
chr1	199032105	199037267	Ccdc189	1.91477	2.1458	2.00344	1.78078	1.03145	1.72023	1.12066	0.888861	1.66777	1.22576	0.230911	0.460143	NO	NA
chr13	88265331	88272906	Ccdc190	0.86059	0.629156	0.953893	1.50152	0.679827	0.699919	0.731075	1.5741	1.02955	1.11158	0.246792	0.740629	NO	NA
chr11	61678138	61748773	Ccdc191	2.33527	2.38211	1.35567	1.56174	0.818586	1.12156	1.02006	1.15201	1.37011	1.18073	0.102067	0.173603	NO	NA
chrX	15742978	15754925	Ccdc22	12.354	14.6619	15.87	16.9347	9.50734	10.7026	1.18682	1.06709	1.12572	1.12654	0.0345643	0.061074	NO	Ccdc22
chr15	42522108	42555318	Ccdc25	11.2482	11.6821	10.1489	11.6993	11.3802	10.7431	1.03858	1.15277	0.944015	1.04512	0.0603499	0.46857	NO	Ccdc25
chr1	13384153	13395643	Ccdc28a	11.9534	12.9626	8.70834	8.00678	8.04358	8.28529	1.08443	0.919438	1.03005	1.01131	0.0485429	0.860596	NO	Ccdc28a
chr5	147823446	147828449	Ccdc28b	10.2012	11.6834	12.7644	11.7087	6.88862	8.14934	1.1453	0.917292	1.18302	1.08187	0.0830054	0.468266	NO	Ccdc28b
chr5	138364211	138462922	Ccdc30	3.44211	3.81546	1.89501	2.19711	1.46566	1.44405	1.10847	1.15942	0.985258	1.08438	0.051697	0.229353	NO	No_Homolog
chr3	110816327	110828899	Ccdc32	7.58441	9.55617	7.83346	8.99851	8.44219	8.76491	1.25997	1.14873	1.03823	1.14898	0.0640133	0.0794893	NO	Ccdc32
chr2	120278605	120367829	Ccdc39	4.51563	4.81488	3.58406	3.59747	3.62908	3.83659	1.06627	1.00374	1.05718	1.0424	0.019505	0.163201	NO	Ccdc39
chr10	90644993	90658241	Ccdc43	7.50338	6.88365	7.0202	7.34998	5.60415	5.99035	0.917406	1.04698	1.06891	1.0111	0.0472724	0.879567	NO	Ccdc43
chr10	94388425	94406949	Ccdc47	117.661	129.667	99.5248	113.526	97.0463	102.74	1.10204	1.14068	1.05867	1.10046	0.0236858	0.047601	NO	Ccdc47
chr11	76742179	76804991	Ccdc50	13.3504	13.6372	8.85236	11.0467	10.6006	12.7318	1.02149	1.24788	1.20104	1.1568	0.0689966	0.145512	NO	Ccdc50
chr8	117812091	117830848	Ccdc51	6.51013	5.57346	6.06579	5.78054	4.85736	4.38233	0.85612	0.952974	0.902203	0.903766	0.0279702	0.0831057	NO	Ccdc51
chr7	28762417	28809286	Ccdc53	80.3964	85.6466	84.5586	79.3757	44.8408	46.7381	1.0653	0.938705	1.04231	1.01544	0.0389374	0.759129	NO	Ccdc53
chr10	110046012	110110775	Ccdc57	1.08612	1.56041	0.610582	1.43885	0.831549	0.900893	1.43668	2.35653	1.08339	1.62554	0.37946	0.182979	NO	NA
chr11	67598419	67623762	Ccdc58	11.1791	12.4465	11.8969	13.0117	8.09853	9.20909	1.11337	1.09371	1.13713	1.11474	0.0125546	0.00872885	NO	Ccdc58
chr7	47928138	47995281	Ccdc59	7.80401	8.26624	8.0803	8.15292	6.15853	5.52073	1.05923	1.00899	0.896436	0.988218	0.0481282	0.815086	NO	Ccdc59
chr20	19729005	19825219	Ccdc6	14.8663	18.6131	14.721	15.2435	21.4279	22.4118	1.25204	1.03549	1.04592	1.11115	0.0705077	0.240893	NO	Ccdc6
chr1	79796557	79816536	Ccdc61	2.98345	3.24653	3.918	4.23306	4.06973	5.05866	1.08818	1.08041	1.243	1.1372	0.0529482	0.118415	NO	Ccdc61
chr12	38057532	38093916	Ccdc62	6.58839	7.08754	5.94416	6.98433	5.38034	6.72481	1.07576	1.17499	1.24989	1.16688	0.0504283	0.0709598	NO	Ccdc62
chr7	140383395	140397186	Ccdc65	1.60104	1.38647	1.21672	1.23435	0.722701	1.17779	0.865984	1.01449	1.62971	1.17006	0.233788	0.638957	NO	Ccdc65
chr16	3107119	3139188	Ccdc66	11.9897	12.15	10.4187	10.8134	6.61116	7.04834	1.01337	1.03788	1.06613	1.03913	0.0152433	0.113834	NO	Ccdc66
chr18	68408812	68472323	Ccdc68	1.33543	1.60931	2.35194	2.24302	2.40614	0.978903	1.20509	0.953691	0.406836	0.855206	0.235639	0.497621	NO	NA
chr8	117236933	117251573	Ccdc71	9.43068	11.6516	10.1357	11.3837	9.2924	9.59022	1.2355	1.12313	1.03205	1.13023	0.0588379	0.148192	NO	Ccdc71
chr6	51659498	51666145	Ccdc71l	1.72727	1.83101	1.79292	2.33159	2.01702	2.29173	1.06006	1.30045	1.13619	1.16557	0.0709295	0.132543	NO	Ccdc71l
chr1	78932822	78936700	Ccdc8	7.82932	9.73733	9.05647	9.70162	5.11781	5.79337	1.2437	1.07124	1.132	1.14898	0.0505046	0.0917183	NO	Ccdc8
chr11	60645660	60679249	Ccdc80	19.9035	18.6078	18.2825	24.1827	20.8574	24.7778	0.9349	1.32272	1.18796	1.14853	0.113677	0.325545	NO	Ccdc80
chr8	11888460	11927920	Ccdc82	6.0288	6.64665	4.80732	5.71604	5.97811	6.26131	1.10248	1.18903	1.04737	1.11296	0.0412265	0.0991901	NO	Ccdc82
chr8	48729695	48736574	Ccdc84	18.5402	20.8819	17.6369	18.9696	11.6507	16.9143	1.12631	1.07556	1.45178	1.21788	0.117863	0.177875	NO	Ccdc84
chr1	220835647	220837220	Ccdc85b	13.6712	14.7001	18.4244	17.7255	11.6751	10.8765	1.07526	0.962062	0.931592	0.989638	0.0437056	0.805658	NO	Ccdc85b
chr6	132113805	132184165	Ccdc85c	17.7793	30.9943	22.618	21.2585	21.1883	22.1989	1.74328	0.939892	1.04769	1.24362	0.251759	0.325183	NO	Ccdc85c
chr1	226996435	227002242	Ccdc86	103.708	118.477	121.363	126.728	80.9974	83.5661	1.14241	1.04421	1.03171	1.07278	0.0350032	0.164441	NO	Ccdc86
chr14	113771093	113938141	Ccdc88a	7.63544	7.86671	5.80726	7.09757	8.62052	9.3674	1.03029	1.22219	1.08664	1.11304	0.0569473	0.168694	NO	Ccdc88a
chr6	124905811	125028011	Ccdc88c	2.21519	2.12386	1.38227	1.67511	0.405907	0.862139	0.958774	1.21186	2.12398	1.43154	0.353846	0.303948	NO	Ccdc88c
chr1	78210866	78226545	Ccdc9	21.5287	26.335	16.0854	14.4027	10.0089	12.9231	1.22325	0.89539	1.29117	1.1366	0.12219	0.417001	NO	NA
chr1	157403595	157417153	Ccdc90b	13.0609	13.6083	12.758	12.6907	8.96442	8.12318	1.04191	0.994723	0.906158	0.98093	0.0397905	0.670553	NO	Ccdc90b
chr4	181873465	182043593	Ccdc91	21.9717	24.9438	20.4588	20.9253	13.0325	13.2761	1.13527	1.0228	1.01869	1.05892	0.0381916	0.257697	NO	Ccdc91
chr12	37210735	37237848	Ccdc92	15.4842	25.4268	24.1216	26.1331	27.2327	27.8708	1.64211	1.08339	1.02343	1.24964	0.196995	0.310964	NO	Ccdc92
chr13	37400455	37473973	Ccdc93	4.68439	5.76913	4.94809	5.2201	4.83359	5.54932	1.23156	1.05497	1.14807	1.14487	0.0510029	0.0570945	NO	Ccdc93
chr9	11087594	11108806	Ccdc94	8.61591	10.0219	6.49568	9.46963	6.08688	6.18503	1.16319	1.45784	1.01613	1.21238	0.129862	0.225779	NO	Ccdc94
chr1	82503571	82512744	Ccdc97	12.3927	17.6762	16.9468	17.8578	13.5495	15.7172	1.42635	1.05376	1.15999	1.21337	0.110818	0.173183	NO	Ccdc97
chr20	3730968	3745721	Cchcr1	8.24131	8.7611	9.10541	11.3116	6.98085	8.48439	1.06307	1.2423	1.21538	1.17358	0.0557996	0.0845931	NO	Cchcr1
chr8	130120525	130127515	Cck	2.2728	1.59523	2.39019	3.28789	1.35338	1.60181	0.701877	1.37557	1.18356	1.08701	0.200383	0.827173	NO	Cck
chr14	59610939	59619786	Cckar	30.2473	36.9418	29.1046	28.4446	62.7117	67.7772	1.22133	0.977325	1.08077	1.09314	0.0707087	0.31635	NO	Cckar
chr10	69412065	69413863	Ccl2	16.129	7.42834	18.8289	25.3027	7.11024	7.71446	0.460559	1.34382	1.08498	0.963121	0.262156	0.732857	NO	Ccl2
chr5	58159066	58166182	Ccl27	2.13409	1.48814	1.87749	1.51878	0.480992	0.999531	0.697319	0.808941	2.07806	1.19477	0.442818	0.908309	NO	No_Homolog
chr10	70798118	70802750	Ccl6	3.00792	3.27233	2.56556	3.50695	0.545433	0.01	1.0879	1.36693	0.0183341	0.82439	0.410999	0.841181	NO	Ccl6
chr10	69423083	69424933	Ccl7	7.13841	2.89733	6.69303	8.66304	3.61011	3.91195	0.405879	1.29434	1.08361	0.927942	0.268026	0.667884	NO	No_Homolog
chr10	70783426	70788372	Ccl9	1.6747	1.06033	0.816344	1.78666	0.397435	0.789534	0.633145	2.18862	1.98657	1.60278	0.488312	0.572028	NO	Ccl9
chr14	86812728	86859408	Ccm2	9.06075	11.858	22.704	14.1499	18.3372	12.3244	1.30872	0.623234	0.672098	0.868018	0.220803	0.474848	NO	Ccm2
chr2	123274727	123282266	Ccna2	1.143	1.56584	1.2983	1.59099	1.49092	1.32864	1.36994	1.22544	0.891151	1.16217	0.141787	0.295546	NO	Ccna2
chr2	30782133	30791106	Ccnb1	0.802333	0.946326	0.742024	1.01198	1.05837	0.982589	1.17947	1.36381	0.928398	1.15723	0.126184	0.359263	NO	Gm5593
chr8	76847972	76861165	Ccnb2	0.804931	0.539475	0.710891	0.64237	0.497848	1.24802	0.670213	0.903613	2.50683	1.36022	0.577251	0.64859	NO	Ccnb2
chr5	35865598	35883732	Ccnc	24.08	22.5899	26.3818	25.4837	18.773	20.103	0.938116	0.965959	1.07085	0.991641	0.040411	0.821465	NO	Ccnc
chr1	218090750	218100447	Ccnd1	45.5613	60.3192	45.4151	46.7377	38.9177	38.8476	1.32391	1.02912	0.998199	1.11708	0.103802	0.370695	NO	Ccnd1
chr4	159674885	159697207	Ccnd2	155.608	180.046	52.7185	69.5443	132.262	147.228	1.15705	1.31916	1.11315	1.19646	0.062649	0.0735461	NO	Ccnd2
chr9	15404816	15511413	Ccnd3	24.2889	34.0502	32.4434	34.317	39.4412	44.5378	1.40188	1.05775	1.12922	1.19628	0.104848	0.179537	NO	Ccnd3
chr3	112951065	112961620	Ccndbp1	32.9331	35.2832	32.5468	33.0593	24.1515	24.743	1.07136	1.01575	1.02449	1.0372	0.0172662	0.160741	NO	Ccndbp1
chr1	94485830	94495112	Ccne1	2.54723	3.28885	2.42333	3.30132	3.27327	3.19192	1.29114	1.36231	0.975146	1.20953	0.11898	0.19479	NO	Ccne1
chr5	24434077	24446406	Ccne2	2.64226	2.24531	1.89195	2.8824	1.95559	2.84187	0.849768	1.52351	1.4532	1.27549	0.213828	0.25695	NO	Ccne2
chr10	25900316	25910373	Ccng1	139.675	148.486	123.817	128.413	194.131	204.509	1.06309	1.03712	1.05346	1.05122	0.0075797	0.0203819	NO	Ccng1
chr14	16267572	16341472	Ccng2	12.3792	15.5295	11.1549	11.5364	14.6405	15.444	1.25448	1.0342	1.05488	1.11452	0.0702327	0.230714	NO	Ccng2
chr2	13593100	13617011	Ccnh	9.52736	9.78288	10.7697	10.7801	7.53319	8.82056	1.02682	1.00096	1.17089	1.06623	0.0528633	0.33019	NO	Ccnh
chr14	16341510	16364326	Ccni	59.1184	78.0017	66.7142	68.0431	120.896	125.655	1.31941	1.01992	1.03937	1.12623	0.0967529	0.3091	NO	Ccni
chr1	259926537	260110729	Ccnj	4.37042	5.39661	4.33391	4.88243	2.77267	3.3452	1.23481	1.12656	1.20649	1.18929	0.0324091	0.0250892	NO	Ccnj
chr6	132090235	132113560	Ccnk	15.9246	23.1242	23.2247	22.4821	15.2634	16.5116	1.45211	0.968027	1.08177	1.1673	0.146139	0.368882	NO	Ccnk
chr2	157747295	157764303	Ccnl1	25.5704	26.426	25.3111	26.1075	19.4593	22.5627	1.03346	1.03146	1.15948	1.0748	0.0423442	0.207934	NO	Ccnl1
chr5	173256301	173268279	Ccnl2	68.6859	74.0319	64.93	76.6842	43.5545	61.7386	1.07783	1.18103	1.4175	1.22545	0.100539	0.133656	NO	Ccnl2
chr7	140149991	140245958	Ccnt1	6.18931	6.59066	5.46797	6.01231	7.71976	8.23719	1.06485	1.09955	1.06703	1.07714	0.0112227	0.0163883	NO	Ccnt1
chr13	44475959	44543346	Ccnt2	21.8392	24.149	15.4901	18.4233	16.4005	20.7059	1.10576	1.18935	1.26252	1.18588	0.0452846	0.0469941	NO	Ccnt2
chr17	62328613	62462710	Ccny	40.0043	46.0224	35.7428	41.7941	54.4737	53.5645	1.15044	1.1693	0.983309	1.10102	0.0591049	0.233719	NO	Ccny
chr9	71398186	71434581	Ccnyl1	8.74079	8.59841	10.2204	12.5362	31.9287	33.4254	0.98371	1.22658	1.04688	1.08572	0.0727521	0.351089	NO	Ccnyl1
chr1	188417012	188444991	Ccp110	3.56187	4.4473	3.35721	3.5578	2.54141	3.30702	1.24859	1.05975	1.30126	1.2032	0.0733183	0.0990986	NO	Ccp110
chr8	79660634	79692044	Ccpg1	60.2065	70.536	45.972	48.0377	57.3859	62.1354	1.17157	1.04493	1.08276	1.09976	0.0375306	0.109368	NO	Ccpg1
chr8	79655973	79660439	Ccpg1os	9.80145	9.16764	7.57356	10.3835	3.54612	3.60781	0.935335	1.37101	1.0174	1.10792	0.133666	0.529462	NO	NA
chr10	89086556	89088993	Ccr10	0.826757	0.93174	0.912387	0.847075	0.705827	0.891492	1.12698	0.928416	1.26305	1.10615	0.0971593	0.364593	NO	Ccr10
chr8	119324298	119326954	Ccrl2	0.539872	1.30021	0.693629	0.725744	0.749554	0.686377	2.40837	1.0463	0.915714	1.4568	0.47728	0.354662	NO	Ccrl2
chr1	220075251	220096319	Ccs	47.8938	58.008	53.9479	50.0504	24.9196	24.4289	1.21118	0.927754	0.980309	1.03975	0.0870482	0.728594	NO	Ccs
chr19	56615326	56634031	Ccsap	7.27244	10.8379	6.07949	6.34262	13.1923	10.2572	1.49028	1.04328	0.777513	1.10369	0.207962	0.780036	NO	Ccsap
chr4	91235885	92516800	Ccser1	8.07495	9.90104	6.26073	5.6111	7.92887	8.5344	1.22614	0.896237	1.07637	1.06625	0.0953699	0.585311	NO	Ccser1
chr16	14090045	14210512	Ccser2	7.5483	7.12428	5.97188	7.23777	8.73831	10.045	0.943826	1.21198	1.14953	1.10178	0.0810075	0.350848	NO	Ccser2
chr7	60090045	60122824	Cct2	75.6106	80.1535	83.1099	92.6859	75.4721	75.5921	1.06008	1.11522	1.00159	1.05896	0.0328073	0.211366	NO	Cct2
chr2	187669051	187693610	Cct3	83.3111	83.5414	97.761	104.917	71.749	70.313	1.00276	1.0732	0.979986	1.01865	0.0280575	0.581629	NO	Cct3
chr14	107767392	107780270	Cct4	67.2596	72.1241	75.3704	82.99	68.6243	73.4406	1.07232	1.1011	1.07018	1.0812	0.00996666	0.0136927	NO	Cct4
chr2	84667506	84679521	Cct5	100.258	108.727	112.411	124.64	95.6708	94.9447	1.08447	1.10878	0.99241	1.06189	0.0354415	0.224146	NO	Cct5
chr12	30465025	30501813	Cct6a	37.9577	45.4235	48.5978	48.8889	35.2665	37.7224	1.19669	1.00599	1.06964	1.09077	0.0560548	0.239391	NO	Cct6a
chr10	70069479	70118194	Cct6b	53.6914	52.8268	63.1053	58.342	12.3339	11.2234	0.983898	0.924517	0.909964	0.93946	0.0226129	0.114108	NO	Cct6b
chr4	117235023	117252265	Cct7	63.8838	71.5198	71.9549	79.0793	59.8979	58.6544	1.11953	1.09901	0.97924	1.06593	0.0437466	0.276035	NO	Cct7
chr11	27130172	27141881	Cct8	65.3207	65.6341	72.9055	75.7718	56.6394	59.5121	1.0048	1.03932	1.05072	1.03161	0.0138045	0.147928	NO	Cct8
chr12	12638849	12662371	Ccz1b	29.7465	30.7058	27.1543	29.8733	17.3493	22.4146	1.03225	1.10013	1.29196	1.14145	0.077765	0.193267	NO	NA
chr18	29560341	29562290	Cd14	6.4591	5.45032	6.82311	6.88951	3.64197	4.07242	0.843821	1.00973	1.11819	0.990582	0.079781	0.836817	NO	Cd14
chr1	214446659	214450668	Cd151	63.9095	63.3711	66.7734	72.2738	64.5992	61.4686	0.991576	1.08237	0.951538	1.0085	0.0387047	0.870095	NO	Cd151
chr20	46249142	46261994	Cd164	452.971	490.407	366.338	388.252	469.212	472.547	1.08264	1.05982	1.00711	1.04986	0.0223675	0.153792	NO	Cd164
chr5	151397798	151417690	Cd164l2	0.899654	0.664342	1.19606	0.65937	2.03369	2.15614	0.738442	0.551286	1.06021	0.783312	0.148616	0.310791	NO	NA
chr2	32820275	32833223	Cd180	1.00707	1.34039	1.24454	1.04713	0.783674	0.754816	1.33099	0.841381	0.963176	1.04518	0.147164	0.854672	NO	Cd180
chr2	186330298	186333805	Cd1d1	5.98397	7.20276	5.27715	5.96419	11.8264	11.2013	1.20368	1.13019	0.947144	1.09367	0.0762723	0.373423	NO	Cd1d1
chr11	60371617	60398450	Cd200	47.1197	46.2094	50.9423	57.4085	42.9793	44.232	0.980682	1.12693	1.02915	1.04559	0.0430114	0.402937	NO	Cd200
chr20	48334736	48340847	Cd24	29.6974	28.1332	23.0285	28.8836	60.4399	61.6308	0.94733	1.25425	1.0197	1.07376	0.0926326	0.525527	NO	NA
chr1	220353308	220355872	Cd248	1.54434	1.40849	2.82027	4.75749	2.30013	2.85466	0.912035	1.68689	1.24108	1.28	0.224528	0.333037	NO	Cd248
chr1	247519890	247539659	Cd274	6.37469	6.61059	5.79515	6.9755	4.94286	4.96255	1.03701	1.20368	1.00398	1.08156	0.0618011	0.31057	NO	Cd274
chr8	63312060	63350411	Cd276	21.4354	26.7525	23.1544	26.477	24.05	26.874	1.24805	1.14349	1.11742	1.16966	0.0399134	0.0435311	NO	Cd276
chr9	20765025	20863057	Cd2ap	14.0121	16.2921	11.0573	11.7434	13.6235	14.6134	1.16271	1.06205	1.07266	1.09914	0.0319336	0.0844255	NO	Cd2ap
chr1	198593499	198652945	Cd2bp2	30.7565	36.236	32.0502	38.5044	27.4538	31.5881	1.17816	1.20138	1.15059	1.17671	0.0146784	0.00607615	NO	Cd2bp2
chr10	103437978	103451170	Cd300a	2.46193	1.7542	1.57146	2.48414	1.41829	1.33392	0.712532	1.58079	0.940515	1.07794	0.259892	0.94022	NO	Cd300a
chr10	103581384	103590607	Cd300le	3.62308	2.10439	1.50756	2.02201	3.61614	2.21426	0.580831	1.34125	0.612327	0.844802	0.248389	0.418598	NO	No_Homolog
chr3	46327382	46361092	Cd302	4.22281	3.41048	4.00913	4.59956	3.07748	2.85824	0.807634	1.14727	0.928759	0.961221	0.099379	0.68944	NO	Cd302
chr7	18700445	18706244	Cd320	26.8999	25.7493	28.2664	26.8593	27.5734	24.1076	0.957225	0.950222	0.874306	0.927251	0.0265494	0.119085	NO	Cd320
chr1	98388811	98403539	Cd33	1.03685	1.0364	1.37975	1.55816	0.846934	0.429492	0.999568	1.12931	0.507114	0.878663	0.189512	0.600655	NO	NA
chr13	113691842	113711259	Cd34	7.57701	7.38512	7.57667	13.9527	10.4415	13.4984	0.974675	1.84154	1.29277	1.36966	0.253178	0.264698	NO	Cd34
chr4	14001748	14241272	Cd36	2.45614	2.58679	1.81819	2.49991	3.27672	2.9308	1.05319	1.37494	0.894429	1.10752	0.141347	0.58456	NO	Cd36
chr14	71714768	71754990	Cd38	0.905984	0.933997	0.304425	0.94719	0.864918	0.758536	1.03092	3.11141	0.877003	1.67311	0.72052	0.449035	NO	Cd38
chr1	80267725	80271001	Cd3eap	3.49069	4.16383	3.5243	5.15984	3.43806	2.99252	1.19284	1.46407	0.87041	1.17577	0.171588	0.442817	NO	Cd3eap
chr4	157381862	157408357	Cd4	8.47053	9.58964	8.33347	8.27215	5.75918	3.2915	1.13212	0.992642	0.571523	0.898761	0.1685	0.569105	NO	Cd4
chr3	161519789	161534943	Cd40	3.67428	4.37088	4.15214	4.67629	0.397051	0.60841	1.18959	1.12624	1.53232	1.28272	0.126136	0.0128098	NO	Cd40
chr3	92695083	92783820	Cd44	7.95125	5.33307	7.60464	10.6193	7.91061	8.39854	0.670721	1.39642	1.06168	1.04294	0.209702	0.989859	NO	Cd44
chr11	53511484	53575754	Cd47	22.8923	29.6614	25.2582	26.435	34.0591	37.0263	1.29569	1.04659	1.08712	1.14313	0.0771716	0.18703	NO	Cd47
chr13	90116601	90140371	Cd48	8.47721	7.8918	9.96553	12.1233	13.1585	14.1177	0.930944	1.21652	1.0729	1.07345	0.0824395	0.480353	NO	Cd48
chr2	209489279	209537098	Cd53	9.00947	9.67228	7.82004	8.96566	6.38702	4.53545	1.07357	1.1465	0.710104	0.976723	0.134962	0.815299	NO	Cd53
chr13	47125156	47153557	Cd55	1.42868	0.967666	1.37518	1.48689	0.794792	0.889311	0.677314	1.08123	1.11892	0.959156	0.14134	0.704875	NO	Daf2
chr3	94010481	94030465	Cd59	32.3043	34.6882	28.6608	31.2964	44.1656	45.8741	1.0738	1.09196	1.03868	1.06815	0.0156372	0.0456061	NO	Cd59b
chr7	3320250	3335583	Cd63	1295.69	1255.37	1602.67	1645.61	1411.88	1371.68	0.968881	1.0268	0.971528	0.989069	0.0188799	0.609403	NO	Cd63
chr10	56268726	56270605	Cd68	19.0095	18.9114	20.4342	21.1562	15.3327	10.1675	0.994841	1.03533	0.663124	0.897765	0.117901	0.467558	NO	Cd68
chr18	56071420	56080851	Cd74	13.0548	10.4653	12.8936	13.7864	6.67654	5.92909	0.801647	1.06925	0.888049	0.919647	0.0788481	0.404352	NO	Cd74
chr1	216237663	216253460	Cd81	434.925	446.216	506.804	513.516	367.496	350.335	1.02596	1.01324	0.953305	0.997503	0.0224019	0.906831	NO	Cd81
chr3	82324344	82368846	Cd82	48.894	54.8137	61.33	64.4942	36.2779	36.7947	1.12107	1.05159	1.01424	1.0623	0.0312998	0.178921	NO	Cd82
chr17	24416651	24435790	Cd83	4.81893	5.28252	2.96473	2.79612	5.04428	4.18675	1.0962	0.943127	0.830001	0.956444	0.0771338	0.608241	NO	Cd83
chr13	90241369	90283625	Cd84	1.42483	1.55249	0.661012	0.934351	2.19019	1.03738	1.0896	1.41352	0.473651	0.992255	0.275647	0.703348	NO	Cd84
chr11	67060305	67117990	Cd86	1.30769	1.10344	0.917074	0.99708	0.275406	0.552661	0.843804	1.08724	2.00671	1.31259	0.354107	0.62185	NO	Cd86
chr4	157977163	158010091	Cd9	7.61363	6.17276	12.8037	18.723	17.2294	18.0143	0.81075	1.46231	1.04556	1.10621	0.190519	0.690833	NO	Cd9
chr3	142778798	142783774	Cd93	8.93773	6.73306	6.53734	10.2932	14.6469	19.4498	0.753331	1.57452	1.32791	1.21859	0.243278	0.55458	NO	Cd93
chr20	56192426	56197314	Cd99	51.1816	54.0202	69.3066	67.6416	61.5175	69.6306	1.05546	0.975977	1.13188	1.05444	0.0450093	0.354898	NO	NA
chr15	5265257	5311232	Cd99l2	10.8204	15.1653	9.07344	10.3945	15.2986	13.5109	1.40155	1.14559	0.883145	1.14343	0.149656	0.480772	NO	NA
chr15	39865094	39894122	Cdadc1	21.1593	23.4657	19.2472	18.7966	15.2308	16.2178	1.109	0.976589	1.0648	1.05013	0.0389226	0.333732	NO	NA
chr3	112660839	112676596	Cdan1	3.05601	4.40846	2.62857	3.2212	3.67858	4.39952	1.44255	1.22546	1.19598	1.288	0.0777449	0.0536671	NO	Cdan1
chr17	76410629	76454275	Cdc123	39.0615	40.7375	40.9177	43.0459	34.5746	34.3813	1.04291	1.05201	0.994411	1.02978	0.017877	0.238758	NO	Cdc123
chr2	219302577	219458345	Cdc14a	11.5166	13.4513	12.0288	12.8199	15.8248	16.771	1.16799	1.06577	1.05979	1.09785	0.0351111	0.097719	NO	Cdc14a
chr17	1706780	1797732	Cdc14b	4.90473	5.25008	4.23333	4.12242	7.56855	7.287	1.07041	0.9738	0.9628	1.00234	0.0341847	0.983273	NO	Cdc14b
chr16	81493331	81516493	Cdc16	15.5901	25.675	15.5209	22.3432	24.8736	19.2408	1.64688	1.43956	0.773546	1.28666	0.263445	0.373951	NO	Cdc16
chr5	137260728	137264931	Cdc20	1.2388	1.67918	1.92969	2.19027	1.85568	2.54469	1.35549	1.13503	1.37129	1.28727	0.0762557	0.0544158	NO	Cdc20
chr18	27430924	27452569	Cdc23	22.6035	26.6176	19.3764	20.7451	22.6873	24.8288	1.17759	1.07064	1.09439	1.11421	0.0324256	0.0658808	NO	Cdc23
chr8	117953223	117971552	Cdc25a	8.12739	10.3103	8.67965	10.0815	11.0596	11.6699	1.26859	1.1615	1.05519	1.16176	0.0616038	0.107989	NO	Cdc25a
chr3	123731539	123741696	Cdc25b	9.28877	11.0193	7.37598	7.65589	12.9902	13.9506	1.18631	1.03795	1.07393	1.0994	0.0446798	0.146015	NO	Cdc25b
chr18	27528768	27550316	Cdc25c	0.789864	0.87167	0.890412	1.33958	1.14944	1.29449	1.10357	1.50445	1.12619	1.24474	0.130022	0.179459	NO	Cdc25c
chr5	78252168	78267137	Cdc26	10.9225	11.456	11.6027	11.4796	8.35781	8.01029	1.04884	0.989391	0.958419	0.998884	0.0265313	0.961777	NO	Cdc26
chr10	92551754	92602214	Cdc27	14.2911	15.2415	10.7844	13.5522	16.5961	18.514	1.06651	1.25664	1.11556	1.14624	0.0569907	0.108151	NO	Cdc27
chr7	12899957	12905339	Cdc34	36.6696	41.5252	47.5069	42.5241	29.1195	29.9247	1.13242	0.895116	1.02765	1.01839	0.0686587	0.862506	NO	Cdc34
chr8	22154039	22173853	Cdc37	89.4703	96.034	84.8446	91.3891	66.9153	67.2099	1.07336	1.07714	1.0044	1.05163	0.0236405	0.159882	NO	Cdc37
chr1	247110147	247140168	Cdc37l1	14.8403	16.7623	13.8758	15.9748	16.9096	16.279	1.12951	1.15127	0.962711	1.08116	0.0595588	0.318157	NO	Cdc37l1
chr20	48503973	48574568	Cdc40	9.30673	10	8.4563	9.9433	7.89551	8.79591	1.07449	1.17585	1.11404	1.12146	0.0294926	0.048988	NO	Cdc40
chr5	155690267	155728385	Cdc42	113.46	117.197	109.252	110.615	103.267	105.459	1.03294	1.01248	1.02123	1.02221	0.0059263	0.0632828	NO	No_Homolog
chr13	98231045	98451281	Cdc42bpa	14.5935	19.581	12.7163	14.3238	18.7011	20.2299	1.34176	1.12641	1.08175	1.18331	0.0802691	0.13204	NO	Cdc42bpa
chr6	135746743	135830144	Cdc42bpb	16.627	24.2015	18.0661	19.6633	20.0189	22.5251	1.45556	1.08841	1.12519	1.22305	0.116737	0.140942	NO	Cdc42bpb
chr1	221673334	221693518	Cdc42bpg	13.685	22.6481	14.0955	15.0279	16.9544	20.7181	1.65496	1.06615	1.22199	1.31437	0.176137	0.187755	NO	Cdc42bpg
chr7	120063256	120071154	Cdc42ep1	1.3655	1.20975	2.52848	3.15113	3.70319	5.39198	0.885941	1.24626	1.45604	1.19608	0.166474	0.345295	NO	Cdc42ep1
chr1	221272349	221281252	Cdc42ep2	1.73903	1.56206	1.52422	3.04986	2.20986	2.59554	0.898233	2.00094	1.17453	1.3579	0.331264	0.378291	NO	Cdc42ep2
chr6	1922500	1942972	Cdc42ep3	10.5133	13.14	14.1469	15.8457	13.187	13.2828	1.24984	1.12008	1.00726	1.12573	0.0700828	0.205477	NO	Cdc42ep3
chr10	102244680	102269272	Cdc42ep4	7.00476	9.87733	6.99325	9.75063	8.46866	8.90567	1.41009	1.39429	1.0516	1.28533	0.116951	0.0765174	NO	Cdc42ep4
chr1	73717207	73719600	Cdc42ep5	3.00656	2.37077	3.78093	4.30184	2.22405	3.95122	0.788534	1.13777	1.77659	1.2343	0.28928	0.56188	NO	Cdc42ep5
chr2	196402837	196410664	Cdc42se1	27.0209	33.4047	34.8791	38.3994	29.7079	31.2155	1.23625	1.10093	1.05075	1.12931	0.055399	0.131846	NO	Cdc42se1
chr10	40054393	40123006	Cdc42se2	24.3209	25.2058	21.7244	21.6861	20.7213	21.9314	1.03638	0.99824	1.0584	1.03101	0.0175732	0.218715	NO	Cdc42se2
chr11	86328785	86354099	Cdc45	1.08617	1.25	0.92759	0.959879	0.559571	1.10915	1.15083	1.03481	1.98214	1.38926	0.298326	0.269907	NO	Cdc45
chr9	17949764	17988514	Cdc5l	32.9458	34.0353	30.1363	33.4977	31.1827	32.994	1.03307	1.11154	1.05809	1.06757	0.0231432	0.0946564	NO	Cdc5l
chr13	60393421	60496511	Cdc73	10.9341	12.795	8.8326	11.4256	12.7028	13.1883	1.17019	1.29357	1.03822	1.16732	0.0737267	0.139038	NO	Cdc73
chr4	157347876	157351889	Cdca3	1.6277	0.890865	0.922395	1.67824	1.33867	0.849123	0.547314	1.81944	0.634303	1.00035	0.410313	0.658368	NO	Cdca3
chr6	137396133	137421283	Cdca4	4.88886	5.6296	5.6066	7.62366	6.10889	6.31157	1.15152	1.35976	1.03318	1.18149	0.0954611	0.185982	NO	Cdca4
chr6	145739570	145785607	Cdca7l	19.8035	12.5849	21.9572	6.99768	17.7347	16.8005	0.635488	0.318696	0.947322	0.633835	0.181471	0.16954	NO	Cdca7l
chr5	142911310	142933536	Cdca8	1.61928	1.8729	1.85749	2.10556	1.28307	1.35114	1.15663	1.13355	1.05305	1.11441	0.031394	0.0737383	NO	Cdca8
chr8	132260007	132296661	Cdcp1	14.1225	18.2334	14.6964	15.7056	12.9781	12.1637	1.29109	1.06867	0.937253	1.09901	0.103265	0.451574	NO	Cdcp1
chr19	38768467	38838395	Cdh1	59.7715	89.9856	71.2406	73.2293	84.5103	83.6714	1.50549	1.02791	0.990074	1.17449	0.165859	0.347475	NO	Cdh1
chr19	2391181	2551245	Cdh11	4.91769	4.387	3.33199	5.02112	6.15822	7.82491	0.892085	1.50694	1.27064	1.22322	0.179071	0.360354	NO	Cdh11
chr19	50848793	51971618	Cdh13	3.12078	3.47674	5.60702	6.88612	4.57351	4.96185	1.11406	1.22812	1.08491	1.14237	0.0436975	0.0860787	NO	Cdh13
chr18	8146971	8366037	Cdh2	14.4494	20.4828	12.1105	12.7809	14.9992	15.622	1.41755	1.05536	1.04152	1.17148	0.123101	0.281357	NO	Cdh2
chr3	161573605	161971102	Cdh22	30.918	42.3805	19.0017	23.437	22.5706	29.0759	1.37074	1.23342	1.28822	1.29746	0.0399096	0.0149357	NO	Cdh22
chr15	33277845	33287546	Cdh24	1.43132	1.25285	0.870068	1.18712	0.743631	1.2546	0.875311	1.3644	1.68712	1.30894	0.235985	0.37261	NO	Cdh24
chr3	175220520	175283144	Cdh4	4.09984	7.32674	5.07275	4.46981	8.82345	9.58996	1.78708	0.881141	1.08687	1.2517	0.2742	0.475114	NO	Cdh4
chr19	1023369	1074394	Cdh5	12.2638	11.4673	16.7372	21.6771	14.0012	19.0507	0.93505	1.29515	1.36065	1.19695	0.132307	0.28971	NO	Cdh5
chr2	63100723	63246618	Cdh6	5.83749	6.01915	3.99387	5.48869	1.32123	2.36609	1.03112	1.37428	1.79083	1.39874	0.219649	0.163589	NO	Cdh6
chr16	14328161	14348049	Cdhr1	0.496384	0.574091	1.34271	1.21053	1.26601	1.21371	1.15655	0.901556	0.958691	1.0056	0.0772553	0.779116	NO	Cdhr1
chr17	10415044	10450589	Cdhr2	2.99661	3.54534	2.73555	4.39636	4.86362	4.34852	1.18312	1.60712	0.894091	1.22811	0.20706	0.416655	NO	No_Homolog
chr10	10966819	10989937	Cdip1	24.9779	35.7722	32.2535	32.4204	25.0735	24.2772	1.43215	1.00517	0.968244	1.13519	0.148864	0.46803	NO	Cdip1
chr1	198409186	198413497	Cdipt	68.7236	75.2017	62.4192	66.4856	54.6502	53.2988	1.09426	1.06515	0.975271	1.04489	0.0358115	0.343545	NO	Cdipt
chr20	20576341	20591510	Cdk1	2.03334	0.975987	1.50316	2.86854	1.97582	3.5679	0.479993	1.90834	1.80578	1.39804	0.459977	0.637004	NO	Cdk1
chr19	56024903	56032610	Cdk10	28.4678	35.7203	28.7649	30.7663	15.2348	17.8945	1.25476	1.06958	1.17458	1.16631	0.0536179	0.083161	NO	Cdk10
chr5	173051900	173078049	Cdk11b	28.0989	32.8376	32.2227	38.1751	24.8584	27.5143	1.16865	1.18473	1.10684	1.1534	0.02374	0.0212632	NO	Cdk11b
chr10	86157186	86214198	Cdk12	11.1965	13.7286	9.01804	10.7217	9.86407	10.2789	1.22616	1.18892	1.04205	1.15238	0.0561998	0.109078	NO	Cdk12
chr17	49833029	49959752	Cdk13	14.3668	17.5624	12.4994	12.7636	19.4558	23.3232	1.22243	1.02114	1.19878	1.14745	0.0635232	0.143059	NO	No_Homolog
chr4	25825567	26419516	Cdk14	7.28449	8.46022	4.99654	5.70642	6.85048	7.56541	1.1614	1.14207	1.10436	1.13595	0.0167486	0.0138807	NO	Cdk14
chrX	1707285	1718821	Cdk16	47.1089	62.3222	60.0818	61.872	74.0374	81.7183	1.32294	1.0298	1.10374	1.15216	0.0880174	0.209532	NO	Cdk16
chr7	34001338	34088418	Cdk17	8.22755	9.68712	7.5898	8.33739	8.50599	10.9917	1.1774	1.0985	1.29223	1.18938	0.0562442	0.0700893	NO	Cdk17
chr13	48893525	48926673	Cdk18	12.9077	19.45	15.2475	15.0806	21.0718	21.3313	1.50685	0.989056	1.01232	1.16941	0.168854	0.421075	NO	Cdk18
chr20	45458499	45598799	Cdk19	4.85567	5.56077	4.60729	5.26666	5.08953	5.73539	1.14521	1.14312	1.1269	1.13841	0.00578636	0.00131802	NO	Cdk19
chr7	3124953	3132533	Cdk2	1.63974	1.95684	1.92417	2.54879	2.69624	3.30056	1.19338	1.32462	1.22413	1.24738	0.0396273	0.022186	NO	Cdk2
chr17	1935900	1942867	Cdk20	5.13582	6.28372	5.80043	6.05529	4.391	5.55689	1.22351	1.04394	1.26552	1.17766	0.0679495	0.112493	NO	Cdk20
chr12	37667940	37677067	Cdk2ap1	121.362	128.487	123.403	127.94	123.019	126.925	1.0587	1.03676	1.03175	1.04241	0.00827603	0.0219601	NO	Cdk2ap1
chr1	219345638	219347709	Cdk2ap2	58.0277	71.9087	70.9249	68.7736	35.0189	36.7369	1.23921	0.969667	1.04906	1.08598	0.0799713	0.398789	NO	Cdk2ap2
chr7	70345971	70352689	Cdk4	115.441	124.828	132.184	130.084	85.9473	87.455	1.08132	0.984117	1.01754	1.02766	0.0285115	0.438006	NO	Cdk4
chr4	7282945	7287427	Cdk5	34.4113	35.2565	34.5587	36.1303	24.2185	26.131	1.02456	1.04548	1.07897	1.04967	0.0158447	0.0834619	NO	Cdk5
chr9	82120059	82121527	Cdk5r2	25.5064	38.4456	29.9364	30.8849	46.0938	51.7253	1.50729	1.03168	1.12217	1.22038	0.145813	0.246655	NO	Cdk5r2
chr3	149835953	149870429	Cdk5rap1	20.9574	24.2042	20.8473	20.9551	13.4297	13.5777	1.15492	1.00517	1.01102	1.05704	0.0489713	0.361481	NO	Cdk5rap1
chr5	86387238	86554108	Cdk5rap2	2.21778	2.55433	1.70988	1.91196	3.19499	3.05002	1.15175	1.11818	0.954624	1.07485	0.0608904	0.384059	NO	Cdk5rap2
chr10	84780644	84789869	Cdk5rap3	67.7826	76.3302	63.6429	66.4235	41.9926	43.857	1.1261	1.04369	1.0444	1.0714	0.0273535	0.114533	NO	Cdk5rap3
chr2	30704965	30735522	Cdk7	4.66025	5.00871	4.00416	5.00341	4.02736	3.94384	1.07477	1.24955	0.979264	1.1012	0.0791366	0.324468	NO	Cdk7
chr12	10496273	10561511	Cdk8	23.608	27.3452	25.717	25.1944	28.7713	27.4747	1.1583	0.979676	0.954931	1.03097	0.0640653	0.702351	NO	Cdk8
chr3	11742269	11747117	Cdk9	30.7548	38.8635	38.6182	39.5803	34.6751	33.399	1.26365	1.02491	0.963198	1.08392	0.0916153	0.463982	NO	Cdk9
chr17	36451031	37158606	Cdkal1	5.63302	5.88779	3.74644	4.61421	3.70483	4.44427	1.04523	1.23162	1.19959	1.15881	0.0575401	0.100498	NO	NA
chr6	92076247	92123108	Cdkl1	0.88505	0.841623	0.567005	0.582757	0.938462	1.20794	0.950933	1.02778	1.28715	1.08862	0.101714	0.491231	NO	Cdkl1
chr14	17530170	17565950	Cdkl2	4.76032	4.94236	4.01431	4.96671	5.25366	5.86693	1.03824	1.23725	1.11673	1.13074	0.0578742	0.137697	NO	Cdkl2
chr10	37458397	37510345	Cdkl3	0.940486	1.28471	1.15298	1.27656	0.857324	0.872122	1.36601	1.10718	1.01726	1.16348	0.104536	0.241213	NO	Cdkl3
chr6	3232278	3272454	Cdkl4	0.551043	0.803629	0.894985	1.04563	1.24358	1.65675	1.45838	1.16832	1.33225	1.31965	0.0839684	0.0429638	NO	Cdkl4
chrX	35536396	35773204	Cdkl5	2.1199	1.34516	1.07208	1.05772	1.16735	1.22318	0.634541	0.986606	1.04783	0.889658	0.128777	0.462315	NO	Cdkl5
chr20	6348422	6358864	Cdkn1a	10.5681	13.5156	12.1974	14.0538	11.8974	12.2361	1.2789	1.15219	1.02846	1.15318	0.0722979	0.148632	NO	Cdkn1a
chr4	168689043	168694159	Cdkn1b	38.5577	46.0416	36.1829	40.6783	34.2087	37.8231	1.1941	1.12424	1.10566	1.14133	0.0269228	0.0304876	NO	Cdkn1b
chr1	216661067	216663791	Cdkn1c	0.438379	0.79612	0.236786	0.594041	0.552117	0.722907	1.81605	2.50877	1.30934	1.87805	0.347631	0.0510084	NO	No_Homolog
chr5	107823323	107832405	Cdkn2a	0.676118	0.555087	0.608711	0.597961	0.635264	1.39053	0.820991	0.98234	2.18891	1.33075	0.431601	0.550284	NO	Cdkn2a
chr16	47664864	47670935	Cdkn2aip	7.72004	9.65955	6.87321	8.35951	8.06955	8.50782	1.25123	1.21625	1.05431	1.17393	0.0606555	0.0971643	NO	Cdkn2aip
chr10	37422647	37432082	Cdkn2aipnl	28.9767	31.4312	34.9174	32.7651	33.698	38.5965	1.08471	0.938362	1.14537	1.05615	0.0614397	0.480901	NO	Cdkn2aipnl
chr5	107834353	107857428	Cdkn2b	7.30803	7.3764	6.02728	6.2274	5.87666	6.67302	1.00935	1.0332	1.13551	1.05936	0.0386952	0.257521	NO	Cdkn2b
chr5	129347731	129353528	Cdkn2c	4.86531	5.09404	4.5387	4.16639	5.0256	6.40616	1.04701	0.917969	1.2747	1.0799	0.104285	0.543019	NO	Cdkn2c
chr15	23553171	23564538	Cdkn3	0.973724	0.896115	1.48937	1.32838	1.52001	1.52195	0.920297	0.891912	1.00128	0.937829	0.0327656	0.213619	NO	NA
chr18	40702027	40716901	Cdo1	36.4984	40.5776	29.3738	29.0901	25.5155	24.8921	1.11176	0.99034	0.975571	1.02589	0.0431473	0.619624	NO	Cdo1
chr8	36625757	36712091	Cdon	4.49608	5.5352	3.04761	3.87531	5.0382	5.70886	1.23112	1.27159	1.13312	1.21194	0.0411082	0.0251678	NO	Cdon
chr7	126687404	126692783	Cdpf1	6.45545	7.28686	7.48341	7.73776	4.4972	5.19453	1.12879	1.03399	1.15506	1.10595	0.0367688	0.0934941	NO	NA
chrX	144326497	144337533	Cdr1	1.2791	1.30255	0.812339	0.916852	1.00099	0.962773	1.01834	1.12866	0.961821	1.03627	0.0489889	0.548783	NO	NA
chr1	190889698	190914606	Cdr2	11.3737	14.0003	12.5296	15.4655	11.2115	12.1595	1.23094	1.23432	1.08456	1.18327	0.0493676	0.0606737	NO	Cdr2
chr10	103934364	103948318	Cdr2l	5.73197	7.97678	7.84677	8.17902	6.53923	7.10815	1.39163	1.04234	1.087	1.17366	0.109746	0.232939	NO	Cdr2l
chr14	9394669	9456964	Cds1	26.1579	31.6783	24.3984	25.4669	42.0158	44.1816	1.21104	1.04379	1.05155	1.10213	0.0545038	0.18817	NO	Cds1
chr3	124884292	124942083	Cds2	20.2559	24.8738	18.2513	21.0946	35.5091	38.6086	1.22798	1.15579	1.08729	1.15702	0.0406199	0.0529601	NO	Cds2
chr20	3704626	3707266	Cdsn	0.441034	0.686351	0.643605	0.834335	0.870452	0.805025	1.55623	1.29635	0.924836	1.25914	0.183215	0.314999	NO	NA
chr8	111837227	111850393	Cdv3	29.7018	40.6391	30.4212	34.5087	43.2893	47.5305	1.36824	1.13436	1.09797	1.20019	0.0846782	0.121778	NO	No_Homolog
chrX	74165172	74173758	Cdx4	5.87732	6.50486	4.2259	4.42279	3.245	4.09281	1.10677	1.04659	1.26127	1.13821	0.0639335	0.138361	NO	Cdx4
chr17	29672925	29895416	Cdyl	3.03983	4.3914	3.57296	3.63588	3.09381	3.75051	1.44462	1.01761	1.21226	1.22483	0.123427	0.132993	NO	Cdyl
chr19	49087131	49222528	Cdyl2	1.75283	1.7047	0.593719	0.780914	0.656394	0.744356	0.972544	1.31529	1.13401	1.14061	0.0989981	0.322926	NO	Cdyl2
chr1	82327955	82344345	Ceacam1	1.75152	1.89979	1.43784	2.08138	2.19208	2.16946	1.08465	1.44757	0.989681	1.17397	0.139521	0.327791	NO	Ceacam2
chr1	80773791	80783898	Ceacam16	8.32262	9.77263	6.1716	6.84106	3.29318	3.85511	1.17422	1.10847	1.17063	1.15111	0.0213439	0.0178315	NO	Ceacam16
chr1	99559726	99576098	Ceacam18	1.05848	1.12343	1.68705	1.53717	0.62526	0.73269	1.06136	0.911159	1.17182	1.04811	0.0755365	0.762031	NO	Ceacam18
chr1	91363492	91366164	Cebpa	3.4116	3.1868	3.49424	4.15601	2.8437	3.36793	0.934109	1.18939	1.18435	1.10262	0.0842655	0.368977	NO	Cebpa
chr3	164424502	164425933	Cebpb	71.6246	79.4398	81.6978	73.6025	94.2164	111.366	1.10911	0.900912	1.18202	1.06401	0.0842232	0.567911	NO	Cebpb
chr1	91286109	91297942	Cebpg	35.1503	40.1208	26.8497	31.2129	23.4269	28.6526	1.14141	1.16251	1.22307	1.17566	0.024473	0.0152517	NO	Cebpg
chr6	1516804	1534488	Cebpz	17.124	17.1061	14.4183	16.3079	13.0978	14.1113	0.998951	1.13105	1.07738	1.06913	0.0383568	0.212076	NO	Cebpz
chr4	153217521	153327153	Cecr2	1.66981	2.23606	1.18925	1.33029	0.686783	0.915509	1.33911	1.1186	1.33304	1.26358	0.0725142	0.0768979	NO	Cecr2
chr4	153046701	153079065	Cecr5	6.35171	8.10771	7.73628	7.18705	4.52829	5.35888	1.27646	0.929005	1.18342	1.12963	0.103845	0.367425	NO	Cecr5
chr7	142305337	142318621	Cela1	1.26738	2.0939	1.48288	2.0121	1.65611	1.36552	1.65214	1.35689	0.824534	1.27785	0.242156	0.313465	NO	Cela1
chr3	79768826	79844548	Celf1	27.1247	31.3916	21.8335	26.3433	26.4826	29.7222	1.15731	1.20655	1.12233	1.16206	0.0244295	0.0185316	NO	No_Homolog
chr17	74752258	75666325	Celf2	6.21772	7.44305	6.11929	6.43636	7.93692	8.55712	1.19707	1.05182	1.07814	1.10901	0.0446817	0.122752	NO	Celf2
chr2	195716373	195732872	Celf3	50.715	69.641	56.9085	60.4417	80.8484	90.0728	1.37318	1.06209	1.11409	1.18312	0.0962094	0.176207	NO	Celf3
chr18	17688814	18079891	Celf4	4.61091	6.01831	4.08236	5.97807	5.46703	6.33148	1.30523	1.46436	1.15812	1.30924	0.0884278	0.056769	NO	No_Homolog
chr7	11095449	11119941	Celf5	1.31212	1.82159	1.17275	1.15609	1.62076	1.75519	1.38828	0.985792	1.08295	1.15234	0.121258	0.321508	NO	Celf5
chr8	64364491	64428452	Celf6	1.31297	2.19355	1.66243	1.73998	1.85473	2.56975	1.67068	1.04665	1.38551	1.36761	0.180364	0.156635	NO	No_Homolog
chr7	126774010	126914085	Celsr1	0.706811	0.971283	0.9635	1.46715	1.0009	1.21915	1.37418	1.52273	1.21805	1.37165	0.087962	0.0497222	NO	Celsr1
chr2	211183410	211207458	Celsr2	1.03056	1.79742	1.05165	1.12841	2.23391	2.58466	1.74411	1.07298	1.15701	1.3247	0.211103	0.215329	NO	Celsr2
chr8	117620293	117648034	Celsr3	16.3916	21.4486	11.7486	14.113	13.8215	17.1424	1.30851	1.20125	1.24027	1.25001	0.0313442	0.0137841	NO	Celsr3
chr3	123712907	123723520	Cenpb	33.3805	45.4212	41.0848	43.8365	35.1803	37.2781	1.36071	1.06698	1.05963	1.16244	0.0991583	0.222878	NO	No_Homolog
chr14	23611909	23670314	Cenpc	5.64472	6.13164	3.99191	5.05981	6.00008	7.19306	1.08626	1.26751	1.19883	1.1842	0.0528314	0.0612781	NO	Cenpc1
chr15	36745672	36809228	Cenpj	4.07764	5.26737	3.55721	3.73728	2.96651	3.87142	1.29177	1.05062	1.30504	1.21581	0.0826841	0.115153	NO	Cenpj
chr13	78886092	78901025	Cenpl	2.55892	2.03045	2.45617	2.78971	1.8855	2.75048	0.793477	1.1358	1.45875	1.12934	0.192076	0.578038	NO	Cenpl
chr19	49457461	49479989	Cenpn	1.94085	1.69542	1.57275	1.97927	1.98591	1.29175	0.873547	1.25847	0.650454	0.927492	0.177581	0.526512	NO	Cenpn
chr6	28648804	28663527	Cenpo	1.55431	1.31229	1.02405	0.845152	0.658651	1.87948	0.844289	0.825303	2.85353	1.50771	0.672933	0.572299	NO	Cenpo
chr10	48846502	48879745	Cenpv	10.7135	13.2948	14.8491	14.5166	10.0808	11.0952	1.24094	0.977603	1.10063	1.10639	0.0760724	0.298663	NO	Cenpv
chr5	171262278	171294560	Cep104	22.0611	32.0467	21.5834	25.8291	26.9876	28.6264	1.45263	1.19671	1.06072	1.23669	0.114887	0.156108	NO	Cep104
chr18	48658495	48720570	Cep120	15.2221	16.7474	11.7229	13.6584	13.3523	15.4663	1.1002	1.1651	1.15833	1.14121	0.0205978	0.0177276	NO	Cep120
chr8	6237838	6305127	Cep126	3.20557	4.1386	2.79143	3.18661	2.06525	2.84929	1.29106	1.14157	1.37963	1.27075	0.0694703	0.046125	NO	NA
chr10	109243240	109267636	Cep131	6.62393	9.86999	8.06654	7.85809	6.29602	7.30317	1.49005	0.974158	1.15997	1.20806	0.150854	0.280504	NO	NA
chr14	34052168	34115763	Cep135	1.02936	1.21936	0.695824	0.860795	0.812029	0.907317	1.18458	1.23709	1.11735	1.17967	0.0346535	0.0281227	NO	Cep135
chr3	117822799	117894856	Cep152	0.806333	0.929851	0.57146	0.840729	0.824713	0.936794	1.15318	1.47119	1.1359	1.25343	0.108998	0.0968753	NO	Cep152
chr8	94863282	94921917	Cep162	2.65371	3.27721	2.19789	2.774	1.8925	2.32992	1.23496	1.26212	1.23113	1.24274	0.00975449	0.00222471	NO	NA
chr8	50069282	50132477	Cep164	4.15613	5.857	4.28991	4.41692	4.03626	4.59462	1.40925	1.02961	1.13834	1.1924	0.112876	0.207729	NO	Cep164
chr13	94807090	94887990	Cep170	16.457	18.1346	14.1873	13.9122	20.8735	21.5473	1.10194	0.980612	1.03228	1.03828	0.0351523	0.390575	NO	Cep170
chr6	137283814	137311512	Cep170b	27.4328	43.4805	27.9512	30.1384	29.0368	33.767	1.58498	1.07825	1.1629	1.27538	0.156718	0.1726	NO	Cep170b
chr11	71921713	71938335	Cep19	10.1804	11.7172	10.0324	11.0895	10.0848	10.9913	1.15095	1.10537	1.08989	1.11541	0.0183254	0.022048	NO	Cep19
chr3	151506825	151544631	Cep250	4.6949	6.42815	3.6963	4.08396	3.34066	3.2716	1.36918	1.10488	0.979327	1.15113	0.114891	0.316166	NO	Cep250
chr7	40217269	40306327	Cep290	0.912177	0.855134	0.602362	0.864478	0.601838	0.715031	0.937465	1.43515	1.18808	1.1869	0.14367	0.352303	NO	Cep290
chr8	13871065	13909249	Cep295	1.17396	1.29873	1.05918	1.19815	1.13716	1.18031	1.10629	1.1312	1.03794	1.09181	0.027877	0.0763363	NO	NA
chr13	73496110	73638117	Cep350	11.1868	13.9915	6.90205	8.29716	13.7281	14.2147	1.25071	1.20213	1.03545	1.16276	0.0651837	0.124732	NO	Cep350
chr4	57966783	58006931	Cep41	2.05068	2.03724	1.78033	2.04054	2.63671	2.39519	0.993448	1.14616	0.908401	1.016	0.0695555	0.916478	NO	Cep41
chr16	37177379	37199043	Cep44	6.63981	7.37854	4.44265	7.55163	5.50327	5.72308	1.11126	1.6998	1.03994	1.28367	0.209084	0.262393	NO	Cep44
chr8	12335430	12355425	Cep57	17.1459	17.0153	15.295	17.4771	18.9502	20.6509	0.992385	1.14266	1.08974	1.07493	0.0440092	0.229859	NO	Cep57
chr20	46610144	46666780	Cep57l1	1.49028	1.73001	2.24514	2.40994	3.21565	2.38889	1.16086	1.07341	0.742896	0.992389	0.127276	0.816641	NO	Cep57l1
chr8	111063988	111116014	Cep63	12.4265	15.8224	12.944	13.6779	9.24157	8.7801	1.27328	1.0567	0.950065	1.09335	0.0950875	0.435197	NO	Cep63
chr14	104501759	104523330	Cep68	5.6503	6.90139	5.69266	6.59624	5.8267	6.34198	1.22142	1.15873	1.08843	1.15619	0.0384109	0.0317748	NO	Cep68
chr8	107495326	107548274	Cep70	7.8601	7.97054	5.54784	6.54422	4.63579	5.19224	1.01405	1.1796	1.12003	1.10456	0.0484114	0.15975	NO	Cep70
chr18	63364990	63394766	Cep76	8.61915	10.5939	6.45619	7.49571	11.9984	11.8153	1.22911	1.16101	0.984743	1.12495	0.0728092	0.233452	NO	Cep76
chr1	233185815	233214876	Cep78	7.58886	8.24949	6.55278	6.89935	7.88657	8.92949	1.08705	1.05289	1.13224	1.09073	0.0229801	0.0569904	NO	Cep78
chr7	35643267	35847618	Cep83	10.0278	10.9582	8.00573	7.8606	9.08956	10.1929	1.09278	0.981871	1.12139	1.06535	0.0425473	0.266461	NO	NA
chr7	35719989	35739470	Cep83os	1.50265	1.75585	1.15073	1.38266	1.46616	1.64332	1.16851	1.20156	1.12083	1.16363	0.0234293	0.0126678	NO	NA
chr5	152359693	152406530	Cep85	9.31178	11.0725	9.02157	10.5238	7.18659	8.58182	1.18909	1.16652	1.19414	1.18325	0.00849141	0.0015342	NO	Cep85
chr20	34571626	34743142	Cep85l	8.70574	9.21023	5.99061	6.98755	14.7182	16.094	1.05795	1.16642	1.09348	1.10595	0.0319262	0.0652834	NO	NA
chr1	91663723	91705979	Cep89	6.523	7.69119	7.00258	7.36876	6.10996	7.11496	1.17909	1.05229	1.16448	1.13196	0.0400541	0.0761484	NO	Cep89
chr10	94988362	95017774	Cep95	5.72927	7.73539	6.97009	6.98181	3.81809	4.3017	1.35015	1.00168	1.12666	1.1595	0.101926	0.256162	NO	Cep95
chr11	47146409	47174460	Cep97	2.49505	2.97564	3.13883	3.63146	2.07328	2.92688	1.19262	1.15695	1.41171	1.25376	0.0796456	0.0603729	NO	Cep97
chr2	209118140	209162071	Cept1	14.4791	17.914	17.3665	17.8706	19.5316	17.3422	1.23722	1.02903	0.887909	1.05139	0.101456	0.689325	NO	Cept1
chr3	8421116	8444743	Cercam	4.40279	4.62249	4.86418	6.10399	4.46107	5.24367	1.0499	1.25489	1.17543	1.16007	0.0596708	0.110538	NO	Cercam
chr7	127015162	127061174	Cerk	11.7805	14.709	12.516	14.0308	19.1862	20.0161	1.24859	1.12103	1.04325	1.13762	0.0598518	0.135097	NO	Cerk
chr3	66268835	66395615	Cerkl	16.4077	17.7962	15.5948	17.0222	12.4729	15.1642	1.08462	1.09153	1.21578	1.13064	0.0426135	0.0797074	NO	NA
chr16	20845580	20860789	Cers1	2.45339	3.24498	2.86692	3.10162	3.80701	4.73237	1.32265	1.08187	1.24307	1.21586	0.0708264	0.0820536	NO	No_Homolog
chr2	196487656	196495930	Cers2	63.8176	72.5418	68.4711	70.7434	74.046	75.4406	1.13671	1.03319	1.01883	1.06291	0.0371304	0.224075	NO	Cers2
chr12	4436337	4474759	Cers4	5.00844	5.94521	2.80564	3.72088	3.30866	4.47159	1.18704	1.32621	1.35148	1.28825	0.0511261	0.0194386	NO	Cers4
chr7	141386391	141424375	Cers5	24.9351	28.3149	26.4391	30.5775	20.3994	22.9691	1.13554	1.15652	1.12597	1.13934	0.00902339	0.00399573	NO	Cers5
chr3	55094240	55338370	Cers6	4.96072	6.52537	2.40012	3.17558	7.75492	7.87906	1.31541	1.32309	1.01601	1.21817	0.101105	0.159821	NO	Cers6
chrX	152927852	152933095	Cetn2	31.1483	33.6715	28.1534	28.7617	20.7797	18.7301	1.08101	1.02161	0.901364	1.00133	0.0528406	0.987991	NO	Cetn2
chr2	12101473	12115009	Cetn3	11.118	9.6079	7.57049	13.149	8.16709	6.79899	0.864178	1.73688	0.832487	1.14451	0.296323	0.765681	NO	No_Homolog
chr2	124045092	124048441	Cetn4	2.33916	3.64013	2.28513	2.02011	1.19094	1.95667	1.55617	0.884024	1.64297	1.36106	0.239828	0.305785	NO	No_Homolog
chr13	89480058	89495949	Cfap126	0.42129	1.33752	0.680548	0.846437	0.702	0.864338	3.17483	1.24376	1.23125	1.88328	0.645784	0.142352	NO	NA
chr3	11813575	11823778	Cfap157	1.42045	1.47097	1.59004	1.74482	1.72952	2.20939	1.03557	1.09734	1.27746	1.13679	0.0725589	0.198144	NO	NA
chr19	10024938	10038838	Cfap20	30.1517	33.9646	34.4764	37.016	26.7354	26.3418	1.12646	1.07366	0.985279	1.0618	0.0411844	0.273457	NO	NA
chr14	113618949	113644978	Cfap36	47.368	56.6121	49.8585	50.5786	80.7642	76.0101	1.19515	1.01444	0.941135	1.05024	0.0754821	0.598135	NO	NA
chr13	90909551	90932958	Cfap45	1.92553	2.07088	2.45951	2.64933	3.79458	3.76065	1.07549	1.07718	0.99106	1.04791	0.0284289	0.244925	NO	NA
chr18	70263290	70330420	Cfap53	1.0861	1.11622	0.946449	1.32361	0.879814	0.681652	1.02773	1.3985	0.774768	1.067	0.181123	0.779628	NO	NA
chr4	25538513	25611470	Cfap69	1.28241	1.37489	1.04094	1.04305	1.05529	0.984226	1.07212	1.00202	0.932657	1.00227	0.0402584	0.939497	NO	NA
chr16	49280072	49329029	Cfap97	4.73922	4.71894	4.02365	5.40383	4.58757	5.04887	0.995721	1.34302	1.10055	1.14643	0.102846	0.178719	NO	NA
chr19	43987734	44078352	Cfdp1	41.4732	44.2315	39.091	42.069	32.4941	31.4281	1.06651	1.07618	0.967195	1.03663	0.0348283	0.413846	NO	Cfdp1
chr13	56729910	57080793	Cfh	2.06049	2.56222	1.77413	2.2849	0.842865	1.22725	1.2435	1.2879	1.45604	1.32915	0.064729	0.00406549	NO	Cfh
chr1	220868015	220873337	Cfl1	303.211	304.631	368.164	383.228	393.486	392.469	1.00468	1.04092	0.997415	1.01434	0.0134534	0.398013	NO	Cfl1
chr6	75759140	75763185	Cfl2	6.77918	7.23195	7.47308	8.22529	8.50233	8.83953	1.06679	1.10066	1.03966	1.06903	0.017644	0.0559337	NO	No_Homolog
chr9	65534608	65606597	Cflar	24.5099	28.7023	16.9977	21.4263	19.9398	18.6348	1.17105	1.26054	0.934553	1.12205	0.0972422	0.354059	NO	Cflar
chr11	1896166	1915603	Cggbp1	14.6214	17.0229	13.7871	15.6898	18.3978	19.4438	1.16425	1.13801	1.05686	1.1197	0.0323238	0.0606743	NO	Cggbp1
chr2	195909691	195937130	Cgn	3.8805	3.70369	4.38128	6.00934	4.47316	4.46117	0.954436	1.3716	0.997319	1.10778	0.132486	0.512786	NO	Cgn
chr8	78126670	78278490	Cgnl1	2.56528	3.27253	1.46874	2.02192	2.16644	2.39233	1.2757	1.37664	1.10427	1.2522	0.0794999	0.0677264	NO	Cgnl1
chr6	26797126	26809132	Cgref1	0.975681	1.58858	1.64	1.42125	0.908126	1.10699	1.62818	0.866614	1.21899	1.23793	0.220049	0.456628	NO	Cgref1
chr15	23619176	23639622	Cgrrf1	15.998	15.9173	19.521	19.3283	11.795	12.3006	0.994959	0.990128	1.04287	1.00932	0.0168322	0.646936	NO	Cgrrf1
chr3	111160205	111163425	Chac1	90.96	131.371	124.124	114.921	76.0047	82.4581	1.44427	0.925856	1.08491	1.15168	0.153331	0.441521	NO	Chac1
chr14	115383906	115391757	Chac2	12.9867	13.2854	13.6046	15.4578	17.5729	15.1708	1.023	1.13622	0.863308	1.00751	0.0791625	0.993408	NO	Chac2
chr9	11000869	11027631	Chaf1a	1.09881	1.12506	1.1901	1.55146	0.974036	1.34485	1.02389	1.30363	1.3807	1.23608	0.1084	0.155003	NO	Chaf1a
chr11	34101248	34121371	Chaf1b	0.474467	0.772228	0.703901	0.838266	0.687259	0.750264	1.62757	1.19089	1.09168	1.30338	0.164607	0.153943	NO	Chaf1b
chr16	80839373	80850340	Champ1	11.6138	12.824	10.0082	11.8611	11.323	12.8545	1.10421	1.18513	1.13525	1.14153	0.0235707	0.022626	NO	Champ1
chr15	4025454	4026637	Chchd1	43.9397	48.6448	42.3236	44.6405	30.9244	30.8578	1.10708	1.05474	0.997848	1.05322	0.0315415	0.231637	NO	Chchd1
chr20	13664914	13667155	Chchd10	38.7649	55.941	63.1236	53.5531	44.9272	44.4533	1.44308	0.848385	0.989452	1.09364	0.179405	0.72586	NO	Chchd10
chr4	60080536	60358592	Chchd3	33.6108	34.5852	36.1705	36.079	23.711	26.3995	1.02899	0.997471	1.11338	1.04662	0.034602	0.306042	NO	Chchd3
chr4	123108924	123118186	Chchd4	6.15854	7.69553	8.67019	8.40022	3.85564	4.81904	1.24957	0.968862	1.24987	1.1561	0.093619	0.24981	NO	Chchd4
chr3	121659962	121664286	Chchd5	8.85677	9.66129	9.67003	9.43056	4.73663	6.58311	1.09084	0.975236	1.38983	1.15197	0.123524	0.335173	NO	Chchd5
chr4	121340952	121565222	Chchd6	26.739	28.0972	27.0797	27.8782	19.0423	16.54	1.0508	1.02948	0.86859	0.982958	0.0575136	0.77005	NO	Chchd6
chr5	16843253	16847809	Chchd7	27.1932	26.5307	29.3431	27.1588	19.8058	20.1538	0.975639	0.925559	1.01757	0.972923	0.0265965	0.409966	NO	Chchd7
chr1	57690863	57757754	Chd1	8.4532	9.13645	6.02579	6.90473	9.01272	9.76599	1.08083	1.14586	1.08358	1.10342	0.0212351	0.0308297	NO	Chd1
chr2	199714044	199792270	Chd1l	6.92191	6.82351	4.46328	5.56593	3.37562	3.99533	0.985784	1.24705	1.18358	1.13881	0.0786738	0.227094	NO	Chd1l
chr1	134757934	134888479	Chd2	17.9562	18.7704	16.085	18.3299	19.1324	23.3761	1.04535	1.13957	1.2218	1.13557	0.0509778	0.110219	NO	Chd2
chr10	55943246	55970417	Chd3	35.3893	46.9131	29.6753	33.9781	33.4673	37.6734	1.32563	1.145	1.12568	1.19877	0.0636746	0.0759437	NO	Chd3
chr4	157612154	157645660	Chd4	49.9543	72.5928	49.3026	56.8055	73.1459	74.8988	1.45318	1.15218	1.02396	1.20978	0.127207	0.222796	NO	Chd4
chr3	156937746	157099328	Chd6	7.26121	8.59773	5.33305	6.35992	5.93219	7.15245	1.18406	1.19255	1.2057	1.1941	0.00629488	0.000676776	NO	Chd6
chr5	21769087	21952036	Chd7	5.94432	8.0481	4.60186	5.69776	5.97082	7.15541	1.35391	1.23814	1.1984	1.26349	0.0466478	0.0259524	NO	Chd7
chr19	17364969	17572366	Chd9	24.4147	23.4231	16.6317	15.865	23.9493	24.4601	0.959388	0.953899	1.02133	0.978206	0.0216207	0.413778	NO	Chd9
chr8	39181162	39201588	Chek1	2.76112	2.94067	3.27078	3.77853	2.77086	2.69897	1.06503	1.15524	0.974056	1.06477	0.0523025	0.344926	NO	Chek1
chr12	51845574	51878098	Chek2	0.856935	1.25612	1.00834	0.865287	0.494506	0.857307	1.46582	0.858133	1.73366	1.35254	0.259013	0.351404	NO	Chek2
chr16	19068783	19081837	Cherp	19.9283	29.0164	25.0917	24.6716	17.5806	19.8976	1.45604	0.983258	1.13179	1.19036	0.139586	0.297534	NO	Cherp
chr12	52543283	52596162	Chfr	15.9774	17.3937	14.0691	16.7542	17.4005	17.9392	1.08865	1.19084	1.03096	1.10348	0.0467482	0.147102	NO	Chfr
chr6	126428411	126445569	Chga	357.728	458.587	469.346	461.794	650.688	640.194	1.28194	0.983909	0.983872	1.08324	0.0993512	0.500333	NO	Chga
chr3	125427714	125441601	Chgb	463.065	461.697	625.839	701.634	726.784	709.35	0.997046	1.12111	0.976013	1.03139	0.0452689	0.56995	NO	Chgb
chrX	74197884	74283819	Chic1	86.5466	97.2825	69.0909	80.9187	91.0445	97.881	1.12405	1.17119	1.07509	1.12344	0.0277436	0.0423965	NO	Chic1
chr14	35683657	35718005	Chic2	13.4871	14.9813	12.298	12.7885	10.0264	12.0803	1.11079	1.03988	1.20485	1.11851	0.0477783	0.120355	NO	Chic2
chr1	214476418	214511569	Chid1	32.7163	34.06	23.7839	30.4537	34.6771	35.7555	1.04107	1.28043	1.0311	1.11753	0.0814993	0.271159	NO	Chid1
chr1	219076618	219126221	Chka	14.892	20.9603	20.9332	22.6917	32.3633	34.4754	1.40749	1.084	1.06526	1.18558	0.111084	0.211221	NO	Chka
chr7	130395211	130408813	Chkb	28.9317	37.5988	26.4734	30.5961	18.7141	21.865	1.29957	1.15573	1.16837	1.20789	0.0459851	0.039088	NO	Chkb
chrX	84665390	84821801	Chm	11.0441	11.7572	9.78562	10.3413	10.6171	11.361	1.06456	1.05678	1.07007	1.06381	0.00385469	0.00368807	NO	Chm
chr13	93740759	93742624	Chml	1.78978	2.12459	1.29698	1.31616	1.47175	0.986503	1.18707	1.01479	0.670295	0.957385	0.151917	0.772909	NO	Chml
chr19	56001724	56010039	Chmp1a	79.4222	90.2795	77.5031	79.9476	60.6567	62.1464	1.1367	1.03154	1.02456	1.06427	0.0362741	0.210352	NO	Chmp1a
chr18	62923620	62926150	Chmp1b	20.1776	20.7661	20.4526	22.5795	15.0023	16.6153	1.02917	1.10399	1.10752	1.08023	0.0255499	0.0848322	NO	Chmp1b
chr1	65537207	65543708	Chmp2a	146.295	159.525	177	171.091	98.5695	105.309	1.09044	0.966616	1.06837	1.04181	0.0381321	0.399766	NO	Chmp2a
chr11	2665286	2692213	Chmp2b	20.3145	19.5425	19.7787	22.765	21.8739	25.9041	0.961994	1.15099	1.18425	1.09908	0.0692104	0.298918	NO	Chmp2b
chr4	99449116	99496156	Chmp3	106.801	119.223	109.043	113.559	89.1698	83.2712	1.11631	1.04142	0.93385	1.03053	0.0529524	0.649577	NO	Chmp3
chr3	150188275	150227453	Chmp4b	41.825	51.0282	54.6697	58.1908	45.6065	48.3953	1.22004	1.06441	1.06115	1.1152	0.0524296	0.145415	NO	No_Homolog
chr4	67059939	67060988	Chmp4bl1	65.0465	80.159	91.8268	95.8374	62.8961	62.2041	1.23233	1.04368	0.988998	1.08834	0.0737086	0.349105	NO	Chmp4b
chr2	93574554	93641497	Chmp4c	5.4695	4.80693	4.73422	5.38057	6.10149	4.78611	0.878861	1.13653	0.784417	0.933269	0.105223	0.428202	NO	Chmp4c
chr5	57267312	57284455	Chmp5	105.047	113.952	99.5542	100.994	70.7247	71.8802	1.08477	1.01446	1.01634	1.03852	0.0231288	0.23293	NO	Chmp5
chr10	109073678	109079348	Chmp6	15.102	18.3863	17.0968	19.5075	14.7261	14.8745	1.21747	1.141	1.01008	1.12285	0.0605521	0.175079	NO	Chmp6
chr15	51385373	51400606	Chmp7	24.9267	32.5391	27.7959	29.0741	24.4189	26.6463	1.30539	1.04599	1.09122	1.14753	0.0800038	0.189797	NO	Chmp7
chr3	60512360	60668413	Chn1	7.74314	10.4915	11.0085	9.50966	10.2079	12.1143	1.35494	0.86385	1.18676	1.13518	0.144093	0.482694	NO	No_Homolog
chr4	84192797	84454502	Chn2	0.50582	0.615987	0.563779	0.592457	1.48504	0.988751	1.2178	1.05087	0.665809	0.978158	0.16344	0.669957	NO	No_Homolog
chr8	17421552	17445513	Chordc1	16.4441	16.4928	18.7169	21.1144	15.9141	15.1867	1.00296	1.12809	0.954287	1.02845	0.0517665	0.654383	NO	Chordc1
chr3	111354506	111389998	Chp1	30.9989	34.7939	34.5886	35.1379	46.3046	43.5647	1.12242	1.01588	0.940827	1.02638	0.0526843	0.694261	NO	Chp1
chr9	82669199	82699577	Chpf	126.247	187.912	156.167	151.559	135.174	144.107	1.48845	0.970492	1.06608	1.17501	0.159131	0.296285	NO	Chpf
chr4	7106468	7113940	Chpf2	28.6253	36.0983	32.399	34.3099	42.8187	49.509	1.26106	1.05898	1.15625	1.15876	0.0583504	0.102232	NO	Chpf2
chr7	29019518	29070928	Chpt1	10.2952	10.5045	8.57813	7.63509	7.90979	6.67908	1.02033	0.890064	0.844408	0.918267	0.0527053	0.258475	NO	Chpt1
chr7	114323542	114326930	Chrac1	22.1744	22.9015	20.5251	24.8053	19.3409	15.1717	1.03279	1.20853	0.784434	1.00859	0.123024	0.966381	NO	Chrac1
chr11	83858503	83867543	Chrd	1.07684	1.42941	0.63387	0.726579	0.651875	0.571507	1.32741	1.14626	0.876713	1.11679	0.130936	0.460694	NO	Chrd
chr17	63990599	64463222	Chrm3	5.41397	6.84748	5.77285	6.15175	6.56259	8.24829	1.26478	1.06563	1.25687	1.19576	0.0651024	0.0896645	NO	Chrm3
chr2	189087920	189105590	Chrnb2	9.22797	12.3581	8.84596	10.7571	12.9383	13.6787	1.33921	1.21604	1.05723	1.20416	0.0816169	0.117818	NO	Chrnb2
chr10	57238960	57246750	Chrne	0.557497	0.867806	0.870599	1.0779	0.899353	1.87335	1.55661	1.23811	2.083	1.62591	0.246347	0.128323	NO	Chrne
chr3	81441785	81512829	Chst1	2.57912	4.336	4.40307	6.28074	5.19662	7.33086	1.68119	1.42644	1.4107	1.50611	0.0876581	0.0104281	NO	Chst1
chr7	26641856	26890503	Chst11	7.79286	9.91171	6.71593	7.9189	10.237	12.2379	1.2719	1.17912	1.19546	1.21549	0.0285941	0.0144133	NO	Chst11
chr12	16199975	16218404	Chst12	8.9103	14.6083	11.7985	11.224	10.5913	12.3908	1.63949	0.951303	1.16991	1.25357	0.203018	0.215882	NO	Chst12
chr3	110734105	110736162	Chst14	2.12835	3.4537	3.34631	3.75893	4.52463	4.50206	1.62271	1.12331	0.995012	1.24701	0.191467	0.303731	NO	Chst14
chr8	103186759	103190612	Chst2	2.23138	2.20911	2.58921	2.92525	3.19169	3.69603	0.990021	1.12978	1.15802	1.09261	0.0519366	0.217696	NO	Chst2
chr19	44115065	44136092	Chst5	1.2974	0.74715	1.04635	1.18651	4.82829	4.68299	0.575884	1.13395	0.969908	0.893249	0.165598	0.524791	NO	Chst5
chr1	127010587	127071570	Chsy1	4.09511	4.61523	5.13364	6.65407	6.76968	9.10294	1.12701	1.29617	1.34466	1.25595	0.0659707	0.059975	NO	Chsy1
chr10	15090762	15098825	Chtf18	0.292063	0.577262	0.408355	0.62435	0.304524	0.621638	1.9765	1.52894	2.04134	1.84893	0.161085	0.014311	NO	Chtf18
chr19	39077580	39087968	Chtf8	38.6279	43.4171	40.1352	43.8189	35.6018	38.0571	1.12398	1.09178	1.06897	1.09491	0.0159584	0.0250786	NO	Chtf8
chr4	163118314	163119533	Chtop	11.6633	14.0968	12.5869	12.8821	11.3009	12.3757	1.20864	1.02346	1.09511	1.10907	0.0539105	0.1717	NO	No_Homolog
chr1	263848829	263884354	Chuk	20.8091	23.8952	19.6119	22.0052	21.3782	24.3842	1.14831	1.12203	1.14061	1.13698	0.00779891	0.00296642	NO	Chuk
chr6	99817428	99831574	Churc1	61.4307	59.1624	59.1418	53.7245	24.278	24.2919	0.963075	0.908401	1.00057	0.95735	0.0267617	0.254895	NO	Churc1
chr3	119671778	119677324	Ciao1	31.3022	31.0734	33.1883	34.379	28.0635	28.8491	0.992692	1.03588	1.02799	1.01885	0.0132777	0.293682	NO	Ciao1
chr19	10596923	10612414	Ciapin1	10.9221	10.9665	11.9427	13.2981	10.2228	10.9438	1.00406	1.1135	1.07053	1.0627	0.0318321	0.186535	NO	Ciapin1
chr2	197987705	197991198	Ciart	6.11155	7.71105	9.04597	7.11356	3.11876	4.54809	1.26172	0.786379	1.4583	1.1688	0.199453	0.604323	NO	NA
chr1	142014962	142020461	Cib1	39.915	42.124	53.6129	53.7365	41.4717	38.9262	1.05534	1.00231	0.938621	0.998756	0.0337416	0.950488	NO	Cib1
chr8	59123078	59139946	Cib2	2.8036	2.84423	2.07919	2.212	2.15499	2.23824	1.01449	1.06387	1.03864	1.039	0.0142564	0.102218	NO	Cib2
chr1	82135440	82163007	Cic	16.999	22.553	19.0695	24.8938	20.7964	25.1462	1.32673	1.30542	1.20916	1.28044	0.0361647	0.0128706	NO	Cic
chr4	145377482	145390497	Cidec	3.44369	3.61199	5.78274	8.96198	6.98406	6.19563	1.04887	1.54978	0.887109	1.16192	0.199473	0.541523	NO	Cidec
chr8	70760922	70775891	Cilp	1.13149	2.10799	1.48751	1.53821	2.66532	2.88489	1.86302	1.03409	1.08238	1.3265	0.268623	0.31181	NO	Cilp
chr6	135290528	135304568	Cinp	20.3992	18.9708	22.434	24.1724	14.5566	17.5128	0.929979	1.07749	1.20308	1.07018	0.0789219	0.491641	NO	Cinp
chr6	110968014	110990912	Cipc	16.8583	18.3847	17.9375	19.3671	15.9861	15.2422	1.09055	1.0797	0.95347	1.04124	0.0439957	0.463722	NO	NA
chr3	59994547	60023843	Cir1	16.1973	16.4611	15.7101	18.6741	13.4366	15.4708	1.01629	1.18867	1.15139	1.11878	0.0523647	0.148459	NO	Cir1
chr20	18493538	18506923	Cisd1	94.4911	104.473	106.521	111.137	93.3238	92.4151	1.10563	1.04334	0.990264	1.04641	0.0333401	0.297977	NO	Cisd1
chr2	240586751	240613072	Cisd2	29.6251	33.2095	28.0873	28.7078	31.0408	32.6081	1.12099	1.02209	1.05049	1.06453	0.0294002	0.152954	NO	Cisd2
chr10	85628468	85631656	Cisd3	21.755	23.5945	22.2057	26.4553	19.2081	20.2681	1.08456	1.19138	1.05519	1.11037	0.0413795	0.107695	NO	NA
chr8	116054547	116059494	Cish	4.15782	4.96871	5.31735	8.20736	8.69325	8.62305	1.19503	1.54351	0.991924	1.24349	0.161061	0.263519	NO	Cish
chr12	46334663	46494152	Cit	8.30519	12.9944	4.55645	5.84079	7.25918	9.10588	1.56461	1.28187	1.2544	1.36696	0.0991438	0.0565937	NO	Cit
chrX	72128996	72133692	Cited1	1.04848	0.923333	0.970873	0.548628	1.00822	0.863415	0.880637	0.565087	0.85638	0.767368	0.101383	0.159105	NO	Cited1
chr1	12823363	12825806	Cited2	15.9017	19.0104	19.137	20.107	28.189	30.8567	1.19549	1.05069	1.09464	1.11361	0.0428639	0.105903	NO	Cited2
chr5	139597731	139598622	Cited4	25.5894	25.9546	18.5755	19.1214	24.2733	29.2384	1.01427	1.02939	1.20455	1.08273	0.0610627	0.300387	NO	Cited4
chr3	11392046	11409218	Ciz1	22.4343	28.4827	27.8296	27.5782	16.4259	16.5135	1.2696	0.990967	1.00533	1.08863	0.0905792	0.432608	NO	Ciz1
chr7	24935243	24947595	Ckap4	31.9458	43.2959	38.095	39.9476	33.68	38.0112	1.35529	1.04863	1.1286	1.17751	0.0918406	0.134593	NO	Ckap4
chr3	80424314	80526583	Ckap5	20.0481	20.3806	14.0821	17.6702	22.0694	22.555	1.01658	1.2548	1.022	1.09779	0.0785173	0.328892	NO	Ckap5
chr6	136142956	136145838	Ckb	47.3956	56.7441	71.7828	67.9966	196.259	201.776	1.19724	0.947254	1.02811	1.05754	0.0736502	0.533416	NO	Ckb
chr19	903609	914880	Cklf	14.7624	13.8583	11.4815	11.6938	5.73792	3.79728	0.938757	1.01849	0.661787	0.87301	0.108091	0.361277	NO	Cklf
chr3	113318559	113324459	Ckmt1b	17.9534	21.0894	18.5665	19.1979	16.2796	16.4917	1.17467	1.03401	1.01303	1.0739	0.0507482	0.27459	NO	Ckmt1
chr2	188740564	188745144	Cks1b	11.5843	11.7065	14.1405	13.962	7.03899	7.932	1.01055	0.987377	1.12687	1.0416	0.0431555	0.440542	NO	Cks1b
chr17	13587664	13593423	Cks2	4.75704	4.36413	6.77256	4.98835	3.78921	3.66845	0.917405	0.736553	0.96813	0.874029	0.0702806	0.240525	NO	Cks2
chr13	34365038	34584651	Clasp1	10.0752	11.7709	8.37781	9.6918	13.3897	14.3166	1.1683	1.15684	1.06922	1.13145	0.0312934	0.0464065	NO	Clasp1
chr8	122003699	122187131	Clasp2	11.7026	11.7665	10.6701	10.1787	14.1602	13.7535	1.00547	0.953952	0.971276	0.976898	0.0151339	0.264022	NO	Clasp2
chr1	80491520	80515761	Clasrp	19.3858	22.053	21.1985	20.4532	11.9759	19.4094	1.13758	0.964842	1.62071	1.24105	0.196273	0.335322	NO	No_Homolog
chr2	211450426	211479885	Clcc1	18.2589	20.9398	17.876	21.6793	15.4098	16.8789	1.14683	1.21276	1.09533	1.15164	0.0339831	0.0422201	NO	Clcc1
chr1	219468866	219472445	Clcf1	0.756565	0.673533	0.568581	1.63553	1.53224	1.98721	0.890251	2.87651	1.29693	1.6879	0.605789	0.328675	NO	Clcf1
chr11	82862664	82876165	Clcn2	2.17726	2.45831	2.16099	2.53247	1.8241	2.52377	1.12908	1.1719	1.38357	1.22818	0.0786697	0.0705284	NO	Clcn2
chr16	32448821	32520649	Clcn3	33.8971	37.4391	29.3619	30.3855	36.4461	37.1632	1.10449	1.03486	1.01967	1.05301	0.0261119	0.173527	NO	Clcn3
chrX	25016177	25082563	Clcn4	7.69095	7.70108	5.0861	5.07503	1.12444	1.25961	1.00132	0.997823	1.12021	1.03978	0.0402269	0.429137	NO	Clcn4-2
chrX	16048287	16202885	Clcn5	9.40475	8.87982	7.68554	8.13772	12.8948	12.7823	0.944184	1.05883	0.991276	0.998098	0.0332722	0.927606	NO	Clcn5
chr5	164811815	164844554	Clcn6	8.44692	9.13221	8.55256	10.0943	9.68956	10.4682	1.08113	1.18026	1.08036	1.11392	0.0331733	0.0675549	NO	Clcn6
chr10	14492835	14529920	Clcn7	21.4555	28.2151	24.4577	28.4858	20.6677	23.0472	1.31505	1.16469	1.11513	1.19829	0.0601083	0.0689352	NO	Clcn7
chr5	159950384	159973576	Clcnkb	0.704264	2.01916	0.479639	0.698231	0.954697	1.59782	2.86706	1.45574	1.67364	1.99881	0.438655	0.121595	NO	Clcnkb
chr4	25681561	25692547	Cldn12	12.6765	13.3052	9.74536	13.112	9.20162	9.03149	1.0496	1.34546	0.981512	1.12552	0.11171	0.372715	NO	Cldn12
chr16	59988603	59990327	Cldn23	0.67325	0.623722	0.616486	0.624302	0.771403	0.807331	0.926434	1.01268	1.04657	0.995229	0.0357621	0.918542	NO	Cldn23
chr12	21831341	21832813	Cldn3	9.31813	11.2331	7.61701	7.41002	4.61947	5.5521	1.20551	0.972825	1.20189	1.12674	0.0769651	0.250024	NO	Cldn3
chr12	24761210	24763008	Cldn4	15.4623	15.1642	18.0166	21.8999	15.1278	16.0876	0.980718	1.21554	1.06345	1.08657	0.0687663	0.334361	NO	Cldn4
chr10	12999256	13002860	Cldn6	0.88697	0.782859	1.29717	1.94455	1.3349	1.25546	0.882622	1.49907	0.940485	1.10739	0.19655	0.647544	NO	Cldn6
chr10	56576326	56578632	Cldn7	52.5748	68.8382	67.2717	67.2793	48.7494	50.7579	1.30934	1.00011	1.0412	1.11688	0.0969558	0.343488	NO	Cldn7
chr10	13003010	13004441	Cldn9	2.67973	4.0129	4.41323	4.1957	4.39432	4.12465	1.4975	0.950709	0.938632	1.12895	0.184309	0.603847	NO	Cldn9
chr11	43986352	43992703	Cldnd1	47.6813	49.9194	42.8626	46.1764	33.5422	34.4314	1.04694	1.07731	1.02651	1.05025	0.0147581	0.0739723	NO	Cldn25
chr1	100290374	100293515	Clec11a	2.35604	3.51104	2.11138	3.25281	2.02547	1.89866	1.49023	1.54061	0.937391	1.32274	0.193224	0.244996	NO	Clec11a
chr6	79303301	79306443	Clec14a	1.66654	1.56854	2.3334	3.13962	2.26837	3.43708	0.941198	1.34551	1.51522	1.26731	0.170257	0.256529	NO	Clec14a
chr10	5002196	5196914	Clec16a	9.4667	12.974	9.46798	10.2121	9.44268	10.5876	1.37049	1.07859	1.12125	1.19011	0.0910258	0.153056	NO	Clec16a
chr4	163191503	163214678	Clec1a	0.659128	0.610086	0.516114	0.811343	1.14352	0.76011	0.925596	1.57202	0.664708	1.05411	0.269686	0.893772	NO	Clec1a
chr4	162934195	162942891	Clec2g	0.695146	0.711035	1.15557	1.5172	0.98061	1.44992	1.02286	1.31294	1.47858	1.27146	0.133182	0.173378	NO	No_Homolog
chr4	155947794	155959909	Clec4a1	2.17251	1.79736	1.59508	1.68845	0.726246	0.283259	0.827317	1.05853	0.390032	0.758627	0.196012	0.310465	NO	Clec4a1
chr4	155913366	155923079	Clec4a3	4.06486	1.81689	3.98402	3.36298	1.12164	1.24251	0.446975	0.844117	1.10777	0.799619	0.192047	0.365098	NO	Clec4a3
chr4	163216152	163227367	Clec7a	2.66246	2.04952	2.24327	2.0675	2.67109	1.87833	0.769783	0.921646	0.70321	0.798213	0.0646395	0.0721466	NO	Clec7a
chr20	5038254	5049166	Clic1	107.595	107.266	146.306	170.371	96.6097	104.313	0.996935	1.16448	1.07974	1.08038	0.0483678	0.235488	NO	Clic1
chr20	295338	310363	Clic2	4.31261	4.74636	3.88252	4.60696	5.06912	6.84548	1.10058	1.18659	1.35043	1.21253	0.0732823	0.0946919	NO	No_Homolog
chr5	153568937	153625669	Clic4	47.6458	56.4306	34.8511	48.463	55.2045	56.3417	1.18438	1.39057	1.0206	1.19852	0.107036	0.191522	NO	Clic4
chr9	19121676	19420532	Clic5	2.80893	2.96475	1.72742	2.93761	3.68039	3.7667	1.05547	1.70058	1.02345	1.25983	0.220565	0.335646	NO	Clic5
chr10	30833914	31007813	Clint1	49.4548	65.3632	56.0441	59.9617	51.6957	53.0365	1.32168	1.0699	1.02594	1.13917	0.0921302	0.222076	NO	No_Homolog
chr12	38345203	38452650	Clip1	16.3028	19.465	12.5737	14.1994	15.884	17.4652	1.19396	1.12929	1.09955	1.14093	0.0278701	0.0335204	NO	NA
chr12	25172957	25236935	Clip2	5.86432	8.56983	7.00338	7.39554	13.6638	14.1445	1.46135	1.056	1.03518	1.18417	0.138718	0.294051	NO	Clip2
chr1	88750453	88766453	Clip3	0.550891	0.801193	1.12603	1.3268	1.46153	1.6604	1.45436	1.17831	1.13607	1.25624	0.0998052	0.0412203	NO	No_Homolog
chr6	23213836	23316962	Clip4	4.75842	6.30876	4.65087	5.03484	4.02715	3.85478	1.32581	1.08256	0.957199	1.12186	0.108208	0.377562	NO	Clip4
chr9	65296767	65308017	Clk1	34.7992	37.1395	27.6526	52.0622	43.3228	52.6707	1.06725	1.88272	1.21578	1.38858	0.250763	0.224461	NO	Clk1
chr2	188476789	188488809	Clk2	26.9834	36.35	29.5229	29.7339	16.394	21.1264	1.34713	1.00715	1.28867	1.21431	0.104949	0.176404	NO	Clk2
chr8	62528135	62543550	Clk3	27.1921	30.6974	28.0775	28.7077	27.3102	30.1314	1.12891	1.02245	1.1033	1.08489	0.0320823	0.0691203	NO	Clk3
chr10	36715565	36733473	Clk4	30.9018	30.5418	21.2944	30.1881	24.4476	26.8673	0.98835	1.41765	1.09898	1.16833	0.128688	0.3111	NO	NA
chr6	128466611	128567267	Clmn	5.77871	7.35466	3.06824	3.75868	6.88143	7.77752	1.27272	1.22503	1.13022	1.20932	0.0418783	0.0326975	NO	Clmn
chr8	44846685	44975460	Clmp	1.40365	1.08137	1.13029	2.36192	4.61894	4.44903	0.770398	2.08966	0.963216	1.27443	0.411401	0.660887	NO	Clmp
chr1	197986384	197999726	Cln3	14.6694	17.8917	16.8275	16.2195	10.9919	11.0701	1.21966	0.963868	1.00712	1.06355	0.0790491	0.518216	NO	Cln3
chr15	93634815	93644146	Cln5	6.19045	6.1176	5.10063	5.68336	5.03126	4.2118	0.988233	1.11425	0.837125	0.979869	0.0801078	0.782485	NO	Cln5
chr8	67733215	67748170	Cln6	21.3412	29.413	27.277	28.086	20.1607	18.964	1.37823	1.02966	0.940645	1.11618	0.13352	0.489908	NO	Cln6
chr16	79828321	79838212	Cln8	11.5764	13.3968	11.8369	12.62	14.8728	14.5857	1.15725	1.06616	0.98069	1.06803	0.0509769	0.316154	NO	Cln8
chr1	162676246	162696549	Clns1a	33.6563	38.3721	37.7697	35.0611	22.9576	24.5519	1.14011	0.928288	1.06944	1.04595	0.0622672	0.569113	NO	Clns1a
chr14	34418226	34502218	Clock	14.0193	15.0294	10.2138	11.6269	17.2733	18.6321	1.07205	1.13835	1.07867	1.09636	0.0210836	0.037059	NO	Clock
chr3	72125269	72137122	Clp1	8.31543	8.67046	8.82319	9.29604	7.26782	7.59055	1.0427	1.05359	1.04441	1.0469	0.00338336	0.00557161	NO	Clp1
chr1	166739372	166866095	Clpb	14.7933	16.4381	13.5751	14.0426	14.3517	12.6852	1.11118	1.03444	0.883883	1.00984	0.0667593	0.941383	NO	Clpb
chr9	10048715	10056068	Clpp	12.5837	12.8641	14.9042	16.4762	12.4208	11.9247	1.02228	1.10547	0.960053	1.02927	0.0421248	0.57056	NO	Clpp
chr1	80549051	80580665	Clptm1	83.3184	106.067	94.3018	96.3853	99.1577	96.3501	1.27303	1.02209	0.971685	1.08894	0.0931908	0.327268	NO	Clptm1
chr1	32281207	32297196	Clptm1l	83.5378	115.047	104.071	101.429	81.9264	83.5231	1.37719	0.974615	1.01949	1.12376	0.127373	0.437133	NO	Clptm1l
chr8	70789137	70853623	Clpx	4.0794	4.58786	4.33381	4.67053	4.28449	4.48552	1.12464	1.0777	1.04692	1.08309	0.0225973	0.0617087	NO	Clpx
chr5	144577670	144617507	Clspn	0.824524	1.04428	0.810122	0.70537	0.603653	0.678347	1.26653	0.870696	1.12374	1.08699	0.115735	0.577734	NO	Clspn
chr5	166533262	166601686	Clstn1	38.0251	62.4385	45.5116	48.0705	35.6477	40.1124	1.64203	1.05623	1.12525	1.2745	0.184843	0.247612	NO	Clstn1
chr8	105322577	106036821	Clstn2	3.81795	5.44553	3.30797	3.37375	2.1108	2.47911	1.4263	1.01989	1.17449	1.20689	0.118434	0.226767	NO	Clstn2
chr4	157044736	157078427	Clstn3	5.86553	8.94389	6.2523	7.56375	18.2709	17.7342	1.52482	1.20975	0.970625	1.23507	0.160483	0.278798	NO	Clstn3
chr5	59490689	59509139	Clta	85.8372	102.08	103.311	106.396	84.9812	92.1929	1.18922	1.02987	1.08486	1.10132	0.0467325	0.15309	NO	Clta
chr17	10537348	10554999	Cltb	124.931	151.612	176.332	175.119	135.154	133.577	1.21357	0.993118	0.988325	1.065	0.0742964	0.479591	NO	Cltb
chr10	74014560	74070578	Cltc	124.553	140.339	115.507	124.148	182.277	185.678	1.12674	1.07482	1.01866	1.07341	0.0312074	0.138129	NO	Cltc
chr15	42626612	42665858	Clu	572.193	540.761	673.152	726.393	796.082	783	0.945068	1.07909	0.983567	1.00258	0.0398399	0.981582	NO	Clu
chr10	11847056	11902139	Cluap1	24.1716	28.3298	28.1608	24.7746	15.8842	14.6746	1.17203	0.879755	0.923848	0.991877	0.0909705	0.876649	NO	Cluap1
chr10	61432840	61454445	Cluh	18.4283	26.4982	24.3643	24.789	27.2091	30.3781	1.4379	1.01743	1.11647	1.1906	0.126914	0.253212	NO	Cluh
chr5	22380318	22580391	Clvs1	6.37532	6.33516	4.19579	4.88474	6.18287	9.85781	0.9937	1.1642	1.59437	1.25076	0.178719	0.287981	NO	Clvs1
chr15	108608203	108838222	Clybl	4.69832	5.13046	4.77275	5.40346	6.25646	6.77831	1.09198	1.13215	1.08341	1.10251	0.0150231	0.0170508	NO	Clybl
chr4	176994040	177016908	Cmas	54.8764	65.8399	50.7111	50.5764	42.7179	41.2732	1.19979	0.997345	0.966181	1.05444	0.0732292	0.547282	NO	Cmas
chr2	84630877	84666836	Cmbl	78.8918	89.5819	46.9054	43.3484	49.6455	54.3561	1.1355	0.924165	1.09488	1.05152	0.0647468	0.53929	NO	Cmbl
chr8	126437345	126495347	Cmc1	25.5347	29.8527	26.3399	26.7424	17.5281	16.2289	1.1691	1.01528	0.925876	1.03675	0.0710295	0.681523	NO	Cmc1
chr19	49433332	49457641	Cmc2	18.1062	13.9599	13.2708	13.1287	11.7692	13.1541	0.771003	0.98929	1.11767	0.95932	0.101189	0.670294	NO	Cmc2
chr19	49792273	50005342	Cmip	41.2522	69.8149	50.147	50.4578	62.4676	64.9824	1.69239	1.0062	1.04026	1.24628	0.223271	0.344129	NO	Cmip
chr12	48743556	48796582	Cmklr1	2.43448	2.88371	3.0766	3.30157	2.56168	2.78514	1.18453	1.07312	1.08723	1.11496	0.0350205	0.0691683	NO	No_Homolog
chr5	133759722	133786452	Cmpk1	94.0607	104.362	89.0744	92.0559	101.576	105.952	1.10951	1.03347	1.04308	1.06202	0.0239071	0.11578	NO	Cmpk1
chr6	45683242	45694824	Cmpk2	3.84411	4.23211	2.8141	3.25901	3.3865	3.01813	1.10093	1.1581	0.891225	1.05009	0.0811263	0.641776	NO	Cmpk2
chr11	45031627	45356495	Cmss1	3.81633	3.82431	3.52047	3.21129	1.43127	1.86413	1.00209	0.912174	1.30243	1.07223	0.11799	0.693869	NO	Cmss1
chr19	830874	838528	Cmtm3	5.25556	4.94289	5.47045	7.44438	7.48801	7.75717	0.940507	1.36083	1.03595	1.11243	0.127222	0.479215	NO	Cmtm3
chr19	784618	830767	Cmtm4	18.7434	22.3155	12.5994	13.4702	20.8484	23.8744	1.19058	1.06912	1.14514	1.13495	0.0354308	0.0596315	NO	Cmtm4
chr8	122789208	122807560	Cmtm6	39.8029	43.8369	34.3208	40.0576	44.3265	44.9494	1.10135	1.16715	1.01405	1.09418	0.0443409	0.162324	NO	Cmtm6
chr8	122814563	122841479	Cmtm7	38.9678	48.1251	38.6817	38.8275	60.7171	63.6036	1.235	1.00377	1.04754	1.09544	0.0709144	0.301503	NO	Cmtm7
chr8	122848249	122913597	Cmtm8	9.59209	9.95574	7.20103	7.60143	6.59723	5.85252	1.03791	1.0556	0.887118	0.993544	0.0534577	0.89412	NO	Cmtm8
chr20	8324968	8385174	Cmtr1	52.991	67.3279	52.3876	57.6518	69.754	70.8258	1.27055	1.10048	1.01537	1.1288	0.0750146	0.216856	NO	Cmtr1
chr19	41426536	41433367	Cmtr2	5.99477	5.86007	5.25909	5.99434	6.05304	7.0044	0.97753	1.13981	1.15717	1.0915	0.0572059	0.256849	NO	Cmtr2
chr3	152381695	152448105	Cnbd2	42.9	46.1267	48.0449	50.0099	42.2362	48.2063	1.07522	1.0409	1.14135	1.08582	0.0294789	0.093996	NO	NA
chr4	119747890	119756787	Cnbp	187.397	193.432	169.79	176.54	162.005	159.351	1.0322	1.03975	0.983617	1.01852	0.0175894	0.408588	NO	Cnbp
chr18	81521966	81539065	Cndp2	39.4399	42.4752	40.8866	42.5572	26.2061	28.1404	1.07696	1.04086	1.07381	1.06388	0.0115446	0.0293804	NO	Cndp2
chr19	19858408	19913605	Cnep1r1	11.3939	10.7526	10.322	10.6801	8.98167	8.45777	0.943709	1.0347	0.941669	0.973359	0.0306758	0.464606	NO	Cnep1r1
chr15	23568568	23580937	Cnih1	31.1452	33.1394	32.2493	31.7725	24.831	25.2386	1.06403	0.985213	1.01641	1.02189	0.0229166	0.444799	NO	Cnih1
chr13	99469382	99490693	Cnih4	7.97282	9.4303	8.8642	10.0358	8.6248	8.58067	1.18281	1.13217	0.994884	1.10329	0.0561381	0.206404	NO	Cnih4
chr5	152447348	152458005	Cnksr1	5.82412	7.92214	7.62	7.85063	3.92667	5.2784	1.36023	1.03027	1.34424	1.24491	0.107423	0.144633	NO	Cnksr1
chr1	43789797	43884267	Cnksr3	16.2683	21.1329	21.4056	23.3788	9.84025	11.2652	1.29902	1.09218	1.14481	1.17867	0.0620649	0.091307	NO	Cnksr3
chr7	12782459	12787977	Cnn2	9.65805	7.31571	10.5895	15.3418	9.83993	13.501	0.757472	1.44878	1.37206	1.19277	0.218773	0.566049	NO	Cnn2
chr2	225005069	225036179	Cnn3	44.3033	44.8952	43.9392	51.3883	66.0957	70.8318	1.01336	1.16953	1.07165	1.08485	0.0455627	0.195614	NO	Cnn3
chr1	263183807	263243912	Cnnm1	40.1011	52.1775	41.7336	48.3949	108.289	116.551	1.30115	1.15961	1.07629	1.17902	0.0656328	0.0984161	NO	NA
chr1	266530421	266651292	Cnnm2	20.5651	28.2527	16.7943	19.1576	20.8613	23.6137	1.37382	1.14072	1.13194	1.21549	0.0792031	0.096007	NO	Cnnm2
chr9	43093120	43108486	Cnnm3	19.8171	26.922	15.8497	19.1347	16.5879	18.4869	1.35853	1.20727	1.11448	1.22676	0.0711204	0.0749172	NO	Cnnm3
chr9	43049587	43088690	Cnnm4	11.8879	16.4643	14.4994	15.416	17.7517	18.5532	1.38496	1.06321	1.04515	1.16444	0.110382	0.254099	NO	Cnnm4
chr19	9668186	9761605	Cnot1	22.9329	26.0668	18.398	21.5984	27.1039	28.4348	1.13665	1.17396	1.0491	1.1199	0.0370025	0.0773089	NO	Cnot1
chr8	122634681	122696586	Cnot10	18.8707	20.213	19.139	21.921	15.2198	17.0244	1.07113	1.14536	1.11857	1.11169	0.021701	0.0331111	NO	Cnot10
chr9	46270229	46279928	Cnot11	15.1765	18.4478	16.0828	15.8959	14.0813	16.3778	1.21555	0.98838	1.16309	1.12234	0.0686711	0.202249	NO	Cnot11
chr7	59526104	59617307	Cnot2	28.8969	34.4855	26.041	28.6926	31.488	32.1484	1.1934	1.10182	1.02098	1.1054	0.049806	0.161537	NO	Cnot2
chr1	64130823	64147066	Cnot3	15.3036	24.5866	21.6157	22.8289	19.8039	22.8552	1.6066	1.05613	1.15407	1.27227	0.169539	0.169026	NO	No_Homolog
chr4	62561443	62663225	Cnot4	8.71472	10.8975	8.67264	10.9504	12.1922	12.4231	1.25047	1.26264	1.01894	1.17735	0.0792833	0.150972	NO	Cnot4
chr10	35144267	35195126	Cnot6	20.2182	26.4266	20.5394	22.1681	23.8698	31.7925	1.30707	1.0793	1.33191	1.23943	0.0803854	0.0893656	NO	Cnot6
chr14	15059101	15151003	Cnot6l	10.7971	14.5793	9.90212	9.93551	14.5779	15.628	1.3503	1.00337	1.07204	1.1419	0.106066	0.299908	NO	Cnot6l
chr16	54899452	54918616	Cnot7	36.1719	37.4561	35.8003	38.6296	32.8803	35.2295	1.0355	1.07903	1.07145	1.06199	0.0134251	0.0420787	NO	Cnot7
chr10	43538150	43551271	Cnot8	24.4332	26.0101	22.9189	23.7343	16.3339	18.4252	1.06454	1.03558	1.12803	1.07605	0.0273033	0.0995957	NO	Cnot8
chr9	81783349	81808815	Cnot9	20.4171	21.4051	20.8105	20.5458	21.2574	23.2743	1.04839	0.987277	1.09488	1.04352	0.0311585	0.299002	NO	NA
chr10	88490798	88497357	Cnp	20.3734	25.2693	23.1735	24.1528	24.1269	25.8685	1.24031	1.04226	1.07218	1.11825	0.0616381	0.180401	NO	Cnp
chr9	82328007	82346055	Cnppd1	34.3996	45.5576	46.2424	46.425	23.1061	25.8381	1.32437	1.00395	1.11824	1.14885	0.0937546	0.24431	NO	Cnppd1
chr7	2737674	2744321	Cnpy2	157.278	169.377	148.74	154.596	95.3897	100.507	1.07692	1.03937	1.05365	1.05665	0.0109445	0.0337425	NO	Cnpy2
chr9	16543536	16558441	Cnpy3	90.1466	106.901	87.2138	86.6632	71.8833	64.6937	1.18586	0.993686	0.899982	1.02651	0.0841412	0.829258	NO	Cnpy3
chr12	19329027	19335126	Cnpy4	12.6939	14.2856	13.9262	17.3196	13.553	13.123	1.12539	1.24367	0.968276	1.11245	0.0797625	0.298527	NO	Cnpy4
chr14	100216986	100247235	Cnrip1	23.7767	28.3928	24.0378	26.4806	20.115	18.6275	1.19415	1.10162	0.926048	1.07394	0.0786212	0.469708	NO	Cnrip1
chr13	97838325	97915131	Cnst	15.0792	17.8208	14.3345	14.9025	16.927	17.4375	1.18181	1.03963	1.03016	1.08387	0.0490481	0.218869	NO	Cnst
chr1	229596812	229640906	Cntf	12.1185	21.0258	13.4201	11.213	19.3113	15.8406	1.73502	0.835538	0.820278	1.13028	0.302403	0.823187	NO	Cntf
chr5	58041114	58078687	Cntfr	1.56161	2.77138	2.60145	1.8499	1.98225	2.49978	1.77469	0.711105	1.26108	1.24896	0.307092	0.504766	NO	Cntfr
chr5	103251986	103367088	Cntln	1.6271	1.78571	0.953078	1.66054	0.661471	0.966679	1.09748	1.74229	1.46141	1.43373	0.186655	0.132487	NO	Cntln
chr7	133290606	133588314	Cntn1	15.4564	16.3428	9.28543	10.503	25.4734	27.0297	1.05735	1.13112	1.06109	1.08319	0.023992	0.060751	NO	Cntn1
chr4	134783671	135159309	Cntn3	7.24525	9.27141	5.94296	6.62091	6.05086	7.19473	1.27965	1.11408	1.18904	1.19426	0.0478693	0.0518284	NO	Cntn3
chr10	89087904	89103615	Cntnap1	2.70866	3.79053	3.05353	3.46303	2.85046	3.72328	1.39941	1.13411	1.3062	1.27991	0.0777072	0.0313647	NO	Cntnap1
chr19	44817727	45123683	Cntnap4	0.838492	1.19948	0.68445	0.799366	0.999553	1.03308	1.43052	1.1679	1.03354	1.21065	0.116575	0.211475	NO	Cntnap4
chr3	14299441	14371681	Cntrl	3.96856	4.44912	2.52071	3.41901	3.31844	3.792	1.12109	1.35637	1.14271	1.20672	0.0750834	0.082063	NO	Cep110
chr10	55901929	55927121	Cntrob	2.28691	3.26446	2.49609	3.22245	1.61467	1.79199	1.42745	1.291	1.10982	1.27609	0.0919952	0.0945381	NO	Cntrob
chr10	89198750	89199731	Coa3	50.0905	55.8501	62.8857	60.6042	43.3917	43.1375	1.11498	0.963719	0.994141	1.02428	0.0461937	0.669343	NO	Coa3
chr1	165549319	165552573	Coa4	14.1321	18.7166	19.1836	19.7524	8.14003	9.10462	1.3244	1.02965	1.1185	1.15752	0.0872965	0.202622	NO	Coa4
chr9	44011471	44024876	Coa5	32.1919	36.3214	29.1297	31.6173	34.1598	34.5313	1.12828	1.0854	1.01087	1.07485	0.0342996	0.157748	NO	Coa5
chr19	59327328	59333707	Coa6	2.22326	2.21536	2.11833	2.10376	1.67582	1.26422	0.996444	0.993122	0.754386	0.914651	0.0801383	0.398276	NO	NA
chr5	127925726	127936516	Coa7	3.67231	3.99571	4.00962	4.05798	1.8096	1.75794	1.08807	1.01206	0.971454	1.02386	0.0341762	0.522584	NO	NA
chr10	88992413	88996677	Coasy	30.9919	35.7057	33.6639	34.5377	28.5365	30.0655	1.1521	1.02596	1.05358	1.07721	0.0382823	0.172728	NO	Coasy
chr3	51137104	51300023	Cobll1	6.11924	10.3636	6.34375	8.30125	8.29721	8.60246	1.69362	1.30857	1.03679	1.34633	0.190547	0.143779	NO	Cobll1
chr10	102167594	102180569	Cog1	50.2988	59.0533	44.8247	48.7271	42.3917	47.6891	1.17405	1.08706	1.12496	1.12869	0.0251808	0.0327993	NO	Cog1
chr19	57286955	57322853	Cog2	13.7505	14.2071	14.0148	15.5673	8.85383	10.1537	1.03321	1.11077	1.14682	1.09693	0.0335179	0.0942417	NO	Cog2
chr15	57753814	57805627	Cog3	18.7537	20.1358	15.1684	18.6253	15.0698	14.2428	1.0737	1.2279	0.945122	1.08224	0.0817433	0.4318	NO	Cog3
chr19	43358057	43391828	Cog4	28.841	31.1604	25.6383	26.7494	22.6111	22.002	1.08042	1.04333	0.973061	1.03227	0.0314815	0.420177	NO	Cog4
chr6	50953868	51230860	Cog5	5.90653	6.11696	4.95465	5.77702	5.16451	4.70322	1.03563	1.16598	0.91068	1.03743	0.0737036	0.693885	NO	NA
chr2	142196555	142235082	Cog6	25.315	29.6763	21.0863	24.0637	24.713	28.2503	1.17228	1.1412	1.14313	1.15221	0.0100537	0.00394906	NO	Cog6
chr1	191889332	191948977	Cog7	22.0162	26.9294	19.8394	21.417	17.7437	18.2682	1.22317	1.07952	1.02956	1.11075	0.05803	0.186216	NO	Cog7
chr19	39244242	39257406	Cog8	43.6154	47.6375	45.44	50.9758	44.8951	48.3981	1.09222	1.12182	1.07803	1.09736	0.012902	0.0156546	NO	Cog8
chr10	76320676	76336169	Coil	3.1713	3.98011	3.96343	3.93077	3.00115	2.79022	1.25504	0.991759	0.929715	1.05884	0.0997225	0.637389	NO	Coil
chr2	216863423	217056523	Col11a1	0.631367	1.09917	0.552821	0.737878	0.425012	0.715524	1.74094	1.33475	1.68354	1.58641	0.126916	0.0450258	NO	Col11a1
chr20	3829324	3859022	Col11a2	1.24191	1.64101	1.293	1.12811	0.425998	0.59768	1.32137	0.872476	1.40301	1.19895	0.16493	0.449842	NO	Col11a2
chr8	87040796	87158366	Col12a1	3.29323	3.35554	2.37679	4.03325	3.70874	4.84759	1.01892	1.69693	1.30707	1.34097	0.196457	0.199258	NO	Col12a1
chr7	94847106	95274074	Col14a1	0.732451	1.53439	1.41996	1.3469	3.98314	4.08451	2.09487	0.948542	1.02545	1.35629	0.369958	0.441206	NO	Col14a1
chr5	62839884	62950240	Col15a1	13.1515	15.1059	17.0772	24.3184	26.8051	30.916	1.1486	1.42402	1.15336	1.242	0.0910241	0.0971113	NO	No_Homolog
chr5	148257030	148311645	Col16a1	13.773	16.5913	12.4745	12.6958	19.5632	25.5236	1.20463	1.01774	1.30468	1.17568	0.0840853	0.167989	NO	Col16a1
chr20	12225202	12332861	Col18a1	12.6155	16.563	17.9544	24.2811	21.2612	22.9655	1.3129	1.35237	1.08016	1.24848	0.0849267	0.0908392	NO	Col18a1
chr10	82745801	82762790	Col1a1	115.366	126.035	130.246	213.025	188.259	249.739	1.09248	1.63557	1.32657	1.35154	0.157273	0.13232	NO	Col1a1
chr4	31534225	31569152	Col1a2	74.4789	76.5066	84.0853	137.581	93.1213	94.6474	1.02723	1.63621	1.01639	1.22661	0.204824	0.3735	NO	Col1a2
chr5	79008487	79172442	Col27a1	188.698	229.146	115.77	135.241	100.741	165.087	1.21435	1.16818	1.63873	1.34042	0.149748	0.119052	NO	Col27a1
chr9	52023295	52059221	Col3a1	317.388	323.506	263.895	408.214	301.862	406.364	1.01928	1.54688	1.34619	1.30412	0.153753	0.117429	NO	Col3a1
chr16	83522162	83632153	Col4a1	81.2128	120.121	102.596	136.454	101.118	131.852	1.47909	1.33001	1.30394	1.37101	0.0545601	0.0150443	NO	Col4a1
chr16	83386388	83522169	Col4a2	49.7613	67.749	58.4619	77.5602	67.9222	88.6197	1.36148	1.32668	1.30472	1.33096	0.0165231	0.00176769	NO	Col4a2
chr2	27365145	27469797	Col4a3bp	24.2381	31.6351	23.3563	25.7941	30.914	34.7863	1.30518	1.10437	1.12526	1.17827	0.06374	0.0926564	NO	Col4a3bp
chrX	112769595	112983720	Col4a5	0.647238	0.976046	0.372339	0.611608	0.984558	1.2898	1.50802	1.64261	1.31003	1.48689	0.0965882	0.00479609	NO	No_Homolog
chr3	6430180	6581345	Col5a1	14.3098	19.0289	14.8065	23.0292	18.3377	23.4262	1.32978	1.55534	1.27749	1.38754	0.0852499	0.0325726	NO	Col5a1
chr9	52091069	52238987	Col5a2	26.2081	23.421	23.1496	35.5839	33.2824	41.9416	0.893653	1.53712	1.26017	1.23032	0.186353	0.365705	NO	Col5a2
chr8	21786324	21831751	Col5a3	21.086	26.0346	25.2054	38.084	31.1041	39.3576	1.23469	1.51094	1.26535	1.33699	0.0874242	0.0465111	NO	Col5a3
chr20	12657913	12676423	Col6a1	57.8529	76.7108	75.8354	105.864	93.2927	116.329	1.32596	1.39597	1.24693	1.32295	0.0430507	0.0133537	NO	Col6a1
chr20	12773472	12801179	Col6a2	60.1798	84.8297	85.5826	114.373	107.263	134.572	1.4096	1.3364	1.2546	1.33354	0.0447679	0.0131547	NO	Col6a2
chr9	97926783	98004648	Col6a3	21.0181	29.2517	19.0682	30.9104	24.8943	31.5365	1.39174	1.62104	1.26682	1.42653	0.103725	0.0391398	NO	Col6a3
chr8	114352130	114449993	Col6a6	67.4852	73.3834	35.8544	39.1206	58.1064	74.3595	1.0874	1.0911	1.27971	1.15274	0.0634975	0.123205	NO	Col6a6
chr8	117694441	117726844	Col7a1	2.41982	2.34427	1.82391	3.76553	1.88527	3.02636	0.968777	2.06454	1.60526	1.54619	0.317695	0.144218	NO	Col7a1
chr11	44877690	45009227	Col8a1	5.29955	5.15581	5.35121	6.82609	4.96992	6.60803	0.972877	1.27562	1.32961	1.1927	0.111011	0.209517	NO	Col8a1
chr5	144308527	144335142	Col8a2	0.941227	1.14255	0.553556	0.948633	1.33783	2.0891	1.2139	1.71371	1.56156	1.49639	0.147916	0.0638676	NO	Col8a2
chr9	30342700	30503412	Col9a1	19.2105	21.281	9.32473	11.6268	15.2266	23.4322	1.10778	1.24688	1.5389	1.29785	0.127037	0.123465	NO	Col9a1
chr5	139962684	139979865	Col9a2	2.07963	1.97402	1.89289	2.06886	1.155	1.08275	0.949217	1.09296	0.937445	0.993208	0.0499932	0.925025	NO	Col9a2
chr6	47857767	47889961	Colec11	0.599818	0.930386	1.13821	0.710748	1.55409	1.43811	1.55111	0.624444	0.925369	1.03364	0.27293	0.840286	NO	Colec11
chr18	867048	1054047	Colec12	0.764444	0.901605	0.617061	0.510586	1.32049	1.07995	1.17943	0.827448	0.817844	0.941573	0.118959	0.602287	NO	Colec12
chr16	20039969	20052277	Colgalt1	26.2115	27.4651	22.2872	25.2753	21.6504	22.7247	1.04782	1.13407	1.04962	1.07717	0.0284537	0.105701	NO	Glt25d1
chr14	107664321	107759974	Commd1	24.6933	28.5719	22.8521	24.7536	26.1261	28.0442	1.15707	1.08321	1.07342	1.10457	0.026404	0.0529399	NO	Commd1
chr18	41022487	41158374	Commd10	7.22888	7.39436	6.27602	6.52693	5.538	5.585	1.02289	1.03998	1.00849	1.02379	0.00910253	0.119107	NO	Commd10
chr2	147774767	147779013	Commd2	7.46165	9.35535	8.52239	7.97871	5.43008	6.32521	1.25379	0.936205	1.16485	1.11828	0.0945892	0.361858	NO	Commd2
chr17	85356042	85359835	Commd3	59.5545	69.0957	70.2259	76.0038	47.432	48.8192	1.16021	1.08228	1.02925	1.09058	0.0380337	0.133083	NO	Commd3
chr8	61833340	61836872	Commd4	58.4178	61.6655	65.3384	63.3863	26.5655	28.5696	1.05559	0.970125	1.07544	1.03372	0.0323096	0.419365	NO	Commd4
chr15	86136096	86142672	Commd6	27.5113	26.4498	25.2683	27.278	15.9181	17.3102	0.961418	1.07953	1.08745	1.0428	0.0407562	0.421228	NO	Commd6
chr3	149101242	149115227	Commd7	26.6598	29.707	29.7617	32.0729	28.109	22.3713	1.1143	1.07766	0.795876	0.995944	0.100592	0.903092	NO	Commd7
chr14	38612408	38622586	Commd8	11.0267	13.1162	11.5366	12.1842	8.26428	9.28466	1.1895	1.05614	1.12347	1.12303	0.0384994	0.0803228	NO	Commd8
chr3	91463612	91478097	Commd9	79.9098	84.589	87.8999	84.1614	56.2472	58.8755	1.05856	0.957469	1.04673	1.02092	0.0319077	0.599361	NO	Commd9
chr11	86715981	86735630	Comt	198.795	207.108	241.448	243.049	174.174	176.282	1.04182	1.00663	1.0121	1.02018	0.0109318	0.203521	NO	Comt
chr15	2631529	2634640	Comtd1	7.56756	7.90285	7.30181	8.88298	10.7098	11.7372	1.04431	1.21654	1.09593	1.11893	0.0510325	0.131551	NO	Comtd1
chr13	90467285	90508894	Copa	143.764	157.375	127.607	138.827	148.376	150.586	1.09467	1.08792	1.01489	1.06583	0.025543	0.121228	NO	Copa
chr1	183695472	183729646	Copb1	124.729	133.733	110.077	116.599	104.535	105.648	1.07218	1.05925	1.01065	1.04736	0.0187318	0.125628	NO	Copb1
chr8	106564597	106603763	Copb2	85.6361	92.7333	73.4527	76.7591	80.2215	82.6854	1.08288	1.04501	1.03071	1.05287	0.0155617	0.0735165	NO	Copb2
chr16	20863141	20873516	Cope	151.342	163.835	166.092	163.769	141.265	144.525	1.08255	0.986014	1.02307	1.03055	0.0281174	0.392971	NO	Cope
chr4	119815041	119840997	Copg1	204.662	236.84	167.739	178.266	171.308	171.006	1.15723	1.06276	0.998237	1.07274	0.0461667	0.251577	NO	Copg1
chr4	58064394	58195242	Copg2	14.3683	16.541	11.8992	14.2034	12.6464	11.8584	1.15121	1.19364	0.937694	1.09418	0.0791968	0.375386	NO	Copg2
chr16	80826660	80832029	Coprs	29.4032	30.6449	32.6581	33.0091	16.2056	15.2701	1.04223	1.01075	0.942274	0.998419	0.0295068	0.954361	NO	Coprs
chr3	118109394	118137125	Cops2	38.5911	38.328	33.8318	38.8364	35.3553	33.5993	0.993183	1.14792	0.950333	1.03048	0.0600109	0.685303	NO	Cops2
chr10	46141660	46206083	Cops3	48.2303	52.8144	45.9123	50.4649	48.8233	45.525	1.09505	1.09916	0.932445	1.04222	0.0548986	0.504994	NO	Cops3
chr14	10718863	10749134	Cops4	46.3656	46.5784	46.5472	47.3005	44.8726	43.3554	1.00459	1.01618	0.96619	0.995654	0.0151077	0.792636	NO	Cops4
chr5	8876090	8894345	Cops5	33.834	33.0043	38.0224	41.9049	29.9328	29.5362	0.97548	1.10211	0.98675	1.02145	0.040463	0.661699	NO	Cops5
chr12	19262959	19306226	Cops6	56.6775	66.0347	70.9783	77.7509	62.2862	67.5602	1.1651	1.09542	1.08467	1.11506	0.0252082	0.0398348	NO	Cops6
chr4	157479549	157486944	Cops7a	57.8462	69.845	61.9589	62.1227	52.9964	54.9689	1.20743	1.00264	1.03722	1.08243	0.0632903	0.315676	NO	Cops7a
chr9	93607199	93633064	Cops7b	7.11902	9.30964	8.42816	8.21871	5.78661	6.19128	1.30771	0.975149	1.06993	1.1176	0.0989172	0.358306	NO	Cops7b
chr9	97772224	97782055	Cops8	34.9651	39.6773	37.3811	38.5462	24.7585	24.1832	1.13477	1.03117	0.976766	1.04757	0.046342	0.414831	NO	Cops8
chr9	99813332	99818284	Cops9	65.8762	65.0611	62.0878	64.6863	35.8116	30.044	0.987627	1.04185	0.838944	0.956141	0.0606529	0.531977	NO	NA
chr7	144900050	144926299	Copz1	103.436	121.417	97.9222	99.3752	103.261	101.864	1.17384	1.01484	0.986472	1.05838	0.0583047	0.423167	NO	Copz1
chr10	84718824	84731880	Copz2	39.4291	39.347	38.7779	38.1694	26.6877	32.5236	0.997917	0.98431	1.21867	1.06697	0.0759547	0.477042	NO	Copz2
chr7	2780930	2788189	Coq10a	42.3214	52.2645	39.4857	41.5539	27.1803	30.9574	1.23494	1.05238	1.13897	1.1421	0.0527254	0.106471	NO	Coq10a
chr9	61655727	61678518	Coq10b	14.0024	16.214	16.8727	16.7122	19.0381	17.5521	1.15794	0.990484	0.921941	1.02346	0.070094	0.811936	NO	Coq10b
chr14	10581102	10601093	Coq2	20.365	23.3343	20.899	19.9176	16.6766	17.8438	1.1458	0.953042	1.06999	1.05628	0.0560661	0.437236	NO	Coq2
chr5	36024673	36056664	Coq3	4.47908	4.49596	5.96939	5.74864	5.43283	4.76187	1.00377	0.96302	0.876498	0.947762	0.0375237	0.299622	NO	Coq3
chr3	8349386	8357719	Coq4	6.81643	5.72033	5.32349	6.73476	2.38433	2.61714	0.839197	1.2651	1.09764	1.06731	0.12388	0.740895	NO	Coq4
chr12	47078572	47143152	Coq5	18.5446	16.7846	18.5129	16.9905	13.7415	14.1552	0.905093	0.917763	1.0301	0.950986	0.039727	0.330435	NO	Coq5
chr6	108076393	108087782	Coq6	16.8085	17.8673	18.3925	18.6803	11.1866	12.6875	1.06299	1.01565	1.13417	1.07094	0.034443	0.165758	NO	Coq6
chr1	188176060	188190874	Coq7	6.15402	6.8193	6.72667	7.71994	3.34637	3.9529	1.10811	1.14766	1.18125	1.14567	0.0211378	0.0121054	NO	Coq7
chr19	10583855	10596848	Coq9	29.2696	34.8083	34.0762	33.3977	26.128	27.5742	1.18923	0.980091	1.05535	1.07489	0.0611585	0.346041	NO	Coq9
chr1	198123883	198128890	Coro1a	3.01454	2.64863	2.76522	4.30116	1.67649	1.68323	0.878617	1.55545	1.00402	1.14603	0.207886	0.595196	NO	Coro1a
chr1	219397827	219403253	Coro1b	96.6682	98.2415	112.039	115.166	81.9186	88.9215	1.01628	1.02791	1.08549	1.04322	0.0213969	0.175082	NO	Coro1b
chr12	48481741	48554054	Coro1c	17.1993	23.0046	21.1061	23.1167	24.1162	27.3573	1.33753	1.09526	1.1344	1.18906	0.0750894	0.109358	NO	Coro1c
chr5	62128941	62210797	Coro2a	0.299398	0.506221	0.707801	0.686817	0.466364	0.587833	1.6908	0.970353	1.26046	1.3072	0.209283	0.262417	NO	Coro2a
chr8	67374617	67492490	Coro2b	29.9574	50.0182	36.5286	36.4884	40.9025	43.5165	1.66964	0.998899	1.06391	1.24415	0.213572	0.276152	NO	Coro2b
chr10	62691952	62700658	Coro6	2.94957	3.58743	1.67601	1.78285	0.762706	1.23569	1.21625	1.06374	1.62014	1.30004	0.165991	0.131715	NO	Coro6
chr10	11090200	11144290	Coro7	14.5685	19.8056	18.3541	18.6543	14.2317	16.0013	1.35948	1.01635	1.12434	1.16672	0.101294	0.227797	NO	Coro7
chr19	52465074	52499433	Cotl1	56.0373	76.3758	78.138	74.4399	97.7745	96.238	1.36294	0.952672	0.984285	1.09997	0.131805	0.549038	NO	Cotl1
chrM	1	7005	COX1	8187.41	8282.74	7876.53	7788.82	8550.16	8031.18	1.01164	0.988864	0.939302	0.979937	0.021355	0.44423	NO	COX1
chr10	50439778	50574525	Cox10	6.30625	7.71698	6.69584	6.94995	5.39011	4.92813	1.2237	1.03795	0.914291	1.05865	0.0899175	0.602404	NO	NA
[truncated: 12,703 more rows]

## Sheet: Supplementary Table 3
Supplementary Table 3. Genes with expression consistently regulated (p<0.05) among the biological replicates in reponse to the INGAP-PP treatment.
Chr	Start	End	gene ID	C9	I9	C11	I11	C16	I16	FC9	FC11	FC16	Avg FC	Unannotated transcript	Mouse homolog
chr12	36512393	36555694	Aacs	40.805	44.523	34.5837	36.8763	57.1767	60.8586	1.09112	1.06629	1.06439	1.07393	NO	Aacs
chr7	12742433	12762423	Abca7	10.8455	14.4059	9.14442	10.7791	18.0671	22.9376	1.32828	1.17876	1.26958	1.25888	NO	Abca7
chr10	82047308	82116928	Abcc3	32.8322	39.5872	24.1118	29.0583	17.5632	23.6277	1.20574	1.20515	1.3453	1.25206	NO	Abcc3
chr4	176760957	176929169	Abcc9	3.32767	4.15464	2.75967	4.23913	6.55566	9.16521	1.24851	1.5361	1.39806	1.39422	NO	Abcc9
chr19	31867960	31892863	Abce1	35.4098	39.5858	30.0185	34.6069	36.5637	39.0814	1.11793	1.15285	1.06886	1.11321	NO	Abce1
chr16	85315275	85330108	Abhd13	8.86599	10.5366	8.03209	8.67713	8.32277	9.41439	1.18843	1.08031	1.13116	1.1333	NO	Abhd13
chr8	115141575	115151222	Abhd14a	12.7056	14.1298	9.21243	10.0673	5.34608	6.0605	1.1121	1.0928	1.13363	1.11284	NO	Abhd14a
chr9	67199461	67284504	Abi2	14.2409	17.8423	12.545	14.215	15.2203	17.0452	1.25289	1.13312	1.1199	1.16864	NO	Abi2
chr13	74154533	74333244	Abl2	5.65575	6.79406	3.9613	4.86434	7.73294	8.68515	1.20127	1.22797	1.12314	1.18412	NO	Abl2
chr4	120778580	120784807	Abtb1	12.9012	15.7442	11.806	12.9151	7.27984	8.59547	1.22038	1.09394	1.18072	1.16501	NO	Abtb1
chr4	157563990	157577045	Acrbp	2.26104	3.1304	1.77704	2.22508	1.60423	2.08207	1.3845	1.25213	1.29786	1.31149	NO	Acrbp
chrX	113596247	113660024	Acsl4	14.9587	16.2342	11.0774	11.9208	23.3114	24.9222	1.08527	1.07614	1.0691	1.07684	NO	Acsl4
chr1	219233712	219237103	Acy3	0.810636	1.13852	0.93229	1.57122	1.05194	1.43271	1.40448	1.68534	1.36196	1.48393	NO	Acy3
chr12	40533731	40536632	Adam1a	1.42892	2.00084	1.56771	2.05079	1.65159	1.85713	1.40025	1.30814	1.12445	1.27761	NO	Adam1a
chr10	36098051	36304416	Adamts2	3.17816	4.34449	3.6941	4.99113	6.08918	8.15641	1.36698	1.35111	1.33949	1.35253	NO	Adamts2
chr3	5624473	5654890	Adamtsl2	1.30123	2.12745	1.83786	2.39479	2.37993	3.9136	1.63495	1.30303	1.64442	1.52747	NO	Adamtsl2
chr2	197803572	197815058	Adamtsl4	0.61827	0.761785	0.702859	0.831277	0.490646	0.594238	1.23212	1.18271	1.21113	1.20866	NO	Adamtsl4
chr1	84043487	84067066	Adck4	28.2767	33.0396	28.7552	33.9291	18.7161	25.3368	1.16844	1.17993	1.35374	1.23404	NO	Adck4
chr4	85662809	85711696	Adcyap1r1	3.69612	4.70196	3.13322	3.92056	5.77017	7.27348	1.27213	1.25129	1.26053	1.26132	NO	Adcyap1r1
chr1	273854195	273961982	Add3	12.8481	15.8515	11.4831	12.7903	9.45104	11.4706	1.23377	1.11384	1.21369	1.1871	NO	Add3
chr16	69094587	69133015	Adgra2	1.93231	2.39724	2.23747	3.3587	4.77511	6.23822	1.24061	1.50111	1.3064	1.34937	NO	NA
chr14	64686677	64994485	Adgra3	9.53995	11.9117	6.96484	8.61998	6.34422	8.02535	1.24862	1.23764	1.26499	1.25042	NO	NA
chr14	86101253	86111323	Aebp1	20.008	27.8559	25.4497	30.7896	31.9857	38.8716	1.39224	1.20982	1.21528	1.27245	NO	Aebp1
chr1	140584328	140601605	Aen	12.9897	13.6974	13.4981	15.3115	20.1976	22.2933	1.05448	1.13434	1.10376	1.09753	NO	Aen
chr1	53713873	54180648	Afdn	32.3733	36.7243	19.2745	23.1499	26.0066	29.8736	1.1344	1.20107	1.14869	1.16139	NO	NA
chr1	48716094	48826292	Agpat4	63.3567	66.2351	63.5665	67.0661	39.8673	42.7902	1.04543	1.05505	1.07332	1.05793	NO	Agpat4
chr17	5498503	5614416	Agtpbp1	17.0402	18.0168	13.4173	13.8618	24.5422	26.253	1.05732	1.03313	1.06971	1.05338	NO	Agtpbp1
chr5	164888069	164898387	Agtrap	8.46598	10.5546	6.92277	8.1584	7.31845	8.7761	1.2467	1.17849	1.19918	1.20812	NO	Agtrap
chr13	97969335	98079138	Ahctf1	8.03143	8.73683	6.30589	7.57235	7.15114	8.0706	1.08783	1.20084	1.12858	1.13908	NO	Ahctf1
chr1	16472290	16607625	Ahi1	12.5221	13.8574	9.45147	11.2707	14.3579	15.7161	1.10663	1.19248	1.09459	1.13124	NO	Ahi1
chr17	42133076	42159413	Aldh5a1	4.52291	5.0596	2.73231	3.19388	6.34238	6.98057	1.11866	1.16893	1.10062	1.12941	NO	Aldh5a1
chrX	115561329	115619339	Alg13	10.5204	12.3519	9.43241	11.5822	8.07082	10.2711	1.17409	1.22792	1.27262	1.22488	NO	No_Homolog
chr5	118415680	118470634	Alg6	5.03743	5.89263	4.17035	4.77281	2.59002	3.45166	1.16977	1.14446	1.33267	1.21563	NO	Alg6
chr10	46900416	46931605	Alkbh5	16.4496	21.8066	14.1244	17.4397	19.7527	23.0061	1.32566	1.23472	1.16471	1.2417	NO	Alkbh5
chr9	65961337	66034396	Als2	11.8091	12.5962	9.45402	10.6255	14.0653	16.1792	1.06666	1.12391	1.1503	1.11362	NO	Als2
chr18	24538743	24563576	Ammecr1l	15.8423	18.5543	11.9797	14.5333	12.3651	13.9186	1.17119	1.21316	1.12563	1.16999	NO	Ammecr1l
chr3	121147484	121226125	Anapc1	11.7343	14.0918	8.19536	9.62814	11.3439	12.6226	1.2009	1.17483	1.11272	1.16282	NO	Anapc1
chr14	60471962	60503803	Anapc4	20.6289	22.6896	19.8238	21.9296	19.6952	22.3375	1.09989	1.10622	1.13416	1.11343	NO	Anapc4
chr12	39613898	39641999	Anapc7	15.3341	16.6257	15.7497	17.978	17.3712	19.0013	1.08423	1.14149	1.09384	1.10652	NO	Anapc7
chr12	52475862	52510508	Ankle2	19.1663	24.425	14.4196	18.0341	16.0534	19.5388	1.27437	1.25067	1.21711	1.24738	NO	Ankle2
chr12	47558587	47588486	Ankrd13a	38.2385	47.7363	41.274	46.2591	40.0464	45.1166	1.24838	1.12078	1.12661	1.16526	NO	Ankrd13a
chr10	62674416	62691949	Ankrd13b	6.05506	7.6327	7.0959	7.8761	8.34369	10.6239	1.26055	1.10995	1.27329	1.2146	NO	Ankrd13b
chr2	264785379	264833283	Ankrd13c	16.7567	20.862	16.7403	19.387	24.2233	27.2273	1.24499	1.1581	1.12401	1.1757	NO	Ankrd13c
chr2	125289071	125323527	Ankrd50	7.90968	9.02404	6.43923	7.64649	11.5341	12.6676	1.14089	1.18748	1.09827	1.14221	NO	No_Homolog
chr4	115439325	115447995	Ankrd53	1.0082	1.20656	0.726681	0.922316	1.49009	1.84251	1.19674	1.26922	1.2365	1.23415	NO	NA
chr5	48052403	48167568	Ankrd6	1.57736	2.45436	1.03422	2.10704	1.0097	2.04236	1.55599	2.03732	2.02274	1.87202	NO	Ankrd6
chr10	10808780	10829507	Anks3	18.2834	19.8384	16.7763	19.1663	12.2392	13.7151	1.08505	1.14247	1.12059	1.11603	NO	Anks3
chr5	62642974	62684387	Anks6	4.00538	4.3642	3.18228	3.63019	3.75105	4.26883	1.08958	1.14075	1.13803	1.12279	NO	Anks6
chr4	118946267	119131202	Antxr1	4.36968	5.6144	3.25307	4.16733	6.28978	8.76969	1.28485	1.28105	1.39428	1.32006	NO	Antxr1
chr10	40320581	40375636	Anxa6	55.7286	60.6654	47.0357	53.2844	55.276	58.9453	1.08859	1.13285	1.06638	1.09594	NO	Anxa6
chr2	232146418	232178813	Ap1ar	10.1716	12.3729	11.1686	12.8414	9.37543	10.8815	1.21642	1.14977	1.16064	1.17561	NO	Ap1ar
chr9	85386752	85445977	Ap1s3	7.18657	8.70257	6.42454	7.644	5.89166	7.83425	1.21095	1.18981	1.32972	1.24349	NO	Ap1s3
chr2	24022815	24227522	Ap3b1	12.3143	14.023	11.996	13.3589	12.4212	13.7955	1.13875	1.11361	1.11064	1.121	NO	No_Homolog
chr12	19314222	19320339	Ap4m1	10.9953	12.6092	7.25732	9.11543	7.83118	9.17073	1.14678	1.25603	1.17105	1.19129	NO	Ap4m1
chr14	43204793	43526968	Apbb2	6.3259	6.88842	5.92157	6.32366	7.00907	7.7793	1.08892	1.0679	1.10989	1.08891	NO	Apbb2
chr18	27011710	27108702	Apc	12.7626	14.9656	10.7696	12.0488	14.8319	16.4715	1.17261	1.11878	1.11055	1.13398	NO	Apc
chr3	83310758	83336053	Api5	37.8163	40.6645	33.8157	37.4875	36.6633	39.1114	1.07532	1.10858	1.06677	1.08356	NO	Api5
chr6	136279476	136304317	Apopt1	16.6436	18.3294	19.9077	21.7427	13.0492	14.1332	1.10129	1.09217	1.08307	1.09218	NO	Apopt1
chr5	56957404	57009481	Aptx	8.48546	10.2421	6.41699	7.70219	5.51618	6.79408	1.20702	1.20028	1.23166	1.21299	NO	Aptx
chr14	48726033	48922976	Arap2	6.65251	7.25338	5.20508	5.53808	7.93729	8.28784	1.09032	1.06398	1.04417	1.06615	NO	Arap2
chr3	80081541	80093659	Arfgap2	39.8047	43.135	39.0827	43.8538	36.6022	39.7778	1.08367	1.12208	1.08676	1.0975	NO	Arfgap2
chr2	183503250	183582798	Arfip1	35.4155	40.7071	33.7308	37.6733	35.2264	38.2173	1.14941	1.11688	1.0849	1.11707	NO	Arfip1
chr1	193239036	193328425	Arhgap17	9.16929	10.2664	10.7949	12.7487	14.885	16.5556	1.11965	1.18099	1.11224	1.13762	NO	Arhgap17
chr16	9454269	9613508	Arhgap22	5.35174	6.18554	5.36604	6.90962	6.25842	7.58491	1.1558	1.28766	1.21195	1.21847	NO	Arhgap22
chr6	73344995	73408304	Arhgap5	15.2293	16.5181	11.1666	12.4771	15.5441	17.936	1.08463	1.11735	1.15388	1.11862	NO	Arhgap5
chr7	70612650	70620900	Arhgap9	1.27985	0.738773	1.55092	1.24938	0.765787	0.437379	0.577234	0.805572	0.57115	0.651318	NO	Arhgap9
chr8	47259377	47394006	Arhgef12	24.6857	32.0262	16.0145	21.2907	34.0442	39.3644	1.29736	1.32946	1.15627	1.26103	NO	Arhgef12
chr10	55532097	55545675	Arhgef15	0.597025	0.96837	0.925733	1.30263	1.1075	1.38302	1.62199	1.40713	1.24878	1.42597	NO	Arhgef15
chr5	159754954	159773699	Arhgef19	1.01547	1.64409	0.667211	0.998363	0.480918	0.878193	1.61904	1.49632	1.82608	1.64715	NO	Arhgef19
chr7	137680564	137798329	Arid2	10.2896	12.5522	7.72633	8.80909	10.7042	11.7502	1.2199	1.14014	1.09771	1.15258	NO	Arid2
chr7	12573604	12602407	Arid3a	8.85028	10.979	8.15884	9.84193	8.75471	10.0708	1.24053	1.20629	1.15033	1.19905	NO	Arid3a
chr8	64166359	64268555	Arih1	21.7823	24.6477	19.9856	21.3297	27.3361	29.8504	1.13155	1.06725	1.09198	1.09693	NO	Arih1
chr17	82004413	82092693	Arl5b	9.63879	11.531	7.60055	8.91536	13.5327	14.731	1.19632	1.17299	1.08855	1.15262	NO	NA
chr8	107723359	107819208	Armc8	13.1926	14.3574	11.2275	12.1705	12.4823	13.6891	1.0883	1.08399	1.09668	1.08966	NO	Armc8
chr9	81518163	81548871	Arpc2	128.355	134.041	138.136	152.477	121.599	132.124	1.0443	1.10382	1.08656	1.07823	NO	Arpc2
chr13	70174970	70183879	Arpc5	68.7761	78.7642	81.6816	91.1599	65.4657	69.483	1.14523	1.11604	1.06136	1.10754	NO	Arpc5
chr16	20352480	20356612	Arrdc2	3.23096	3.71088	3.06745	3.78481	2.09417	2.33039	1.14853	1.23386	1.1128	1.16507	NO	NA
chr1	129766097	129780076	Arrdc4	20.9324	25.0473	15.2845	16.5083	16.2127	18.7521	1.19658	1.08007	1.15663	1.14443	NO	No_Homolog
chrX	106522900	106524832	Arxes2	2.61158	2.38491	3.25542	2.72854	0.624789	0.48654	0.913205	0.838154	0.778727	0.843362	NO	No_Homolog
chr6	43231178	43348914	Asap2	4.39349	6.13261	3.02942	4.16035	3.79997	4.79815	1.39584	1.37331	1.26268	1.34394	NO	Asap2
chr16	71011315	71033171	Ash2l	22.9022	27.1976	21.3195	23.7879	13.7375	16.2682	1.18756	1.11578	1.18422	1.16252	NO	Ash2l
chr6	28998080	29163075	Atad2b	4.2754	4.84689	2.69667	3.15016	4.42172	4.80924	1.13367	1.16817	1.08764	1.12982	NO	NA
chr2	19853546	20152918	Atg10	5.5837	4.91774	5.21132	4.41397	3.56369	3.19369	0.880731	0.846997	0.896174	0.874634	NO	Atg10
chr9	78862013	78882061	Atic	27.6649	30.0089	28.9355	31.8509	25.3354	26.8002	1.08473	1.10075	1.05782	1.0811	NO	Atic
chr6	2568975	2610432	Atl2	25.8223	27.9121	19.7109	23.4978	31.5984	35.4037	1.08093	1.19212	1.12043	1.13116	NO	Atl2
chr1	222746023	222792315	Atl3	11.4517	12.3372	11.085	13.0957	12.5349	14.0028	1.07732	1.1814	1.1171	1.12527	NO	Atl3
chr6	102017406	102048259	Atp6v1d	103.794	109.865	125.279	132.691	64.6726	67.114	1.05849	1.05917	1.03775	1.0518	NO	Atp6v1d
chr18	60013388	60153162	Atp8b1	55.3338	65.3976	36.8414	42.1101	50.5962	54.263	1.18187	1.14301	1.07247	1.13245	NO	Atp8b1
chr10	46768539	46783889	Atpaf2	18.5208	21.1001	17.1633	19.1951	17.3509	19.4669	1.13926	1.11838	1.12196	1.12653	NO	Atpaf2
chr10	55625860	55632399	Aurkb	0.669204	0.870292	0.624899	0.891802	0.915602	1.29584	1.30049	1.42711	1.41528	1.38096	NO	Aurkb
chr10	97212483	97238824	Axin2	2.3787	3.03503	2.02599	2.35976	1.62246	2.09075	1.27592	1.16475	1.28863	1.2431	NO	Axin2
chr1	82549429	82581067	Axl	8.66479	10.2469	10.1596	12.8912	10.3063	13.0637	1.18259	1.26887	1.26754	1.23967	NO	Axl
chr8	126411030	126435581	Azi2	14.4794	15.4913	15.469	16.5889	14.991	15.831	1.06988	1.07239	1.05604	1.0661	NO	Azi2
chr17	54027859	54070399	B3galnt2	16.4312	18.545	13.8774	15.3942	15.8535	17.6899	1.12864	1.1093	1.11583	1.11793	NO	B3galnt2
chr3	164039728	164096069	B4galt5	16.5131	19.2669	16.5739	20.4028	14.7147	17.2359	1.16676	1.23102	1.17134	1.1897	NO	NA
chr18	15462913	15525584	B4galt6	21.3333	24.6902	20.799	23.3764	31.8187	36.2781	1.15736	1.12392	1.14015	1.14047	NO	B4galt6
chr1	82473254	82479704	B9d2	5.49642	6.11642	5.99194	6.88287	3.83765	4.34909	1.1128	1.14869	1.13327	1.13159	NO	B9d2
chr11	27364913	27401105	Bach1	6.45087	7.93727	4.59716	5.71587	6.74256	7.52669	1.23042	1.24335	1.1163	1.19669	NO	Bach1
chr5	57254421	57267002	Bag1	31.719	33.222	30.3865	33.5194	32.8389	35.9271	1.04739	1.1031	1.09404	1.08151	NO	Bag1
chr20	5609620	5618899	Bak1	11.8964	12.6125	14.7245	15.7319	9.88569	10.8556	1.06019	1.06842	1.09811	1.07557	NO	Bak1
chr13	109713376	109726438	Batf3	1.36131	1.56351	0.663811	0.998151	1.36545	1.84194	1.14854	1.50367	1.34896	1.33372	NO	Batf3
chr7	2513097	2551030	Baz2a	20.4553	27.1354	15.3165	20.3861	22.1074	26.9821	1.32657	1.33099	1.2205	1.29269	NO	Baz2a
chr3	45968844	46291224	Baz2b	12.3959	14.2638	7.75939	10.3644	12.8129	14.9544	1.15069	1.33573	1.16714	1.21785	NO	Baz2b
chr19	11385921	11421523	Bbs2	11.7057	12.8482	9.68606	10.5202	9.65583	10.2382	1.09759	1.08612	1.06031	1.08134	NO	Bbs2
chr11	52789821	53234349	Bbx	10.7745	11.7665	7.17853	8.18419	8.31388	9.28287	1.09206	1.14009	1.11655	1.11624	NO	Bbx
chr10	72951303	73015309	Bcas3	3.01322	4.01374	2.74028	3.12824	2.35932	3.14682	1.33205	1.14158	1.33378	1.26913	NO	Bcas3
chr8	91464229	91656134	Bckdhb	18.9559	20.7241	20.5588	21.615	18.3748	19.3463	1.09328	1.05137	1.05287	1.06584	NO	Bckdhb
chr13	26605426	26769374	Bcl2	1.40196	1.79341	0.882499	1.46897	1.40531	2.23262	1.27921	1.66456	1.58871	1.51083	NO	Bcl2
chr3	120726906	120764192	Bcl2l11	4.19388	4.96374	4.37126	4.83638	4.67007	5.14432	1.18357	1.1064	1.10155	1.13051	NO	Bcl2l11
chr4	153385200	153438096	Bcl2l13	16.0611	18.1704	12.3298	15.1662	15.5544	17.7213	1.13133	1.23005	1.13932	1.1669	NO	NA
chr1	80730758	80745273	Bcl3	28.8952	34.3393	36.6733	43.7357	13.9237	16.5855	1.18841	1.19257	1.19117	1.19072	NO	Bcl3
chr1	15796975	15828978	Bclaf1	35.5135	37.6943	29.445	33.1979	30.6725	32.8639	1.06141	1.12746	1.07144	1.08677	NO	Bclaf1
chr18	25163575	25222139	Bin1	59.5655	73.4065	49.5254	54.2048	48.109	56.2512	1.23237	1.09449	1.16925	1.16537	NO	Bin1
chr1	260187023	260254490	Blnk	7.23891	8.48046	10.4066	11.9412	6.39217	7.33846	1.17151	1.14746	1.14804	1.15567	NO	Blnk
chr3	114869478	114880218	Bloc1s6	26.0397	29.4347	24.9707	26.306	21.9188	24.0476	1.13038	1.05348	1.09712	1.09366	NO	Bloc1s6
chr3	110303515	110324125	Bmf	3.07432	4.27921	3.39633	4.52894	4.0847	5.01483	1.39192	1.33348	1.22771	1.3177	NO	Bmf
chr17	85360439	85370283	Bmi1	14.2006	17.0559	14.6563	17.6518	11.8675	13.388	1.20107	1.20438	1.12813	1.17786	NO	Bmi1
chr14	12362912	12387572	Bmp3	2.32225	2.66403	1.319	1.57553	1.83388	2.28689	1.14718	1.19449	1.24702	1.19623	NO	Bmp3
chr16	10758278	10852170	Bmpr1a	14.4556	15.6285	10.2639	11.7916	14.44	16.0756	1.08114	1.14884	1.11327	1.11442	NO	Bmpr1a
chr18	27375645	27423989	Brd8	22.0463	25.5229	18.6594	22.0791	18.8901	21.4322	1.15769	1.18327	1.13457	1.15851	NO	Brd8
chr1	31939612	31968120	Brd9	12.3562	14.8508	11.5207	13.7469	6.74177	8.97282	1.20189	1.19323	1.33093	1.24202	NO	Brd9
chr6	137762230	137808573	Brf1	14.7022	18.1553	11.7489	13.211	9.32197	10.8027	1.23486	1.12445	1.15884	1.17272	NO	Brf1
chr13	101677896	101697743	Brox	23.9267	26.4463	23.8375	26.6023	22.1414	23.7048	1.1053	1.11599	1.07061	1.0973	NO	Brox
chr11	36338080	36430473	Brwd1	8.09557	8.70642	5.6348	6.37866	6.69137	7.41141	1.07546	1.13201	1.10761	1.10503	NO	Brwd1
chr16	7758192	7791301	Btd	25.2987	28.0287	25.7207	27.1035	26.0394	27.756	1.10791	1.05376	1.06592	1.07587	NO	Btd
chr2	28417316	28424436	Btf3	178.741	198.087	180.507	192.444	114.707	121.549	1.10824	1.06613	1.05965	1.07801	NO	Btf3
chr9	15393461	15403212	Bysl	14.2048	15.0589	16.8719	18.2198	11.2135	12.7046	1.06013	1.07989	1.13297	1.091	NO	Bysl
chr14	100372989	100427878	C1d	22.2639	24.3408	22.3958	24.5514	13.6279	15.2002	1.09329	1.09625	1.11537	1.10164	NO	No_Homolog
chr4	33890353	33944215	C1galt1	15.2613	16.4482	13.2516	13.9025	19.9139	21.0132	1.07777	1.04912	1.05521	1.0607	NO	C1galt1
chr1	165382279	165480088	C2cd3	3.93437	5.32979	3.43008	4.48804	3.49579	3.99097	1.35468	1.30844	1.14165	1.26825	NO	C2cd3
chr2	54460314	54533801	C6	0.355463	0.651068	0.439596	0.614495	0.336322	0.723182	1.83161	1.39786	2.15027	1.79325	NO	C6
chr5	119596726	119833039	Cachd1	1.88951	2.29797	2.09512	2.31663	2.39474	2.6533	1.21617	1.10572	1.10797	1.14329	NO	Cachd1
chr1	281814226	281882099	Cacul1	21.7446	25.0058	22.04	24.9303	22.3049	23.5184	1.14998	1.13114	1.05441	1.11184	NO	Cacul1
chr13	91842311	91873126	Cadm3	0.723933	1.07147	0.826334	1.42618	0.615405	1.06742	1.48007	1.72591	1.7345	1.64682	NO	Cadm3
chr1	81365200	81369841	Cadm4	12.7404	15.2532	15.7229	21.9577	25.5056	30.663	1.19723	1.39654	1.2022	1.26533	NO	Cadm4
chr3	3373971	3434027	Camsap1	7.81718	9.99591	7.94262	9.61749	8.95638	10.8034	1.27871	1.21087	1.20622	1.23194	NO	Camsap1
chr9	100104000	100112833	Capn10	10.6773	12.4296	11.1671	11.9673	7.6846	9.01944	1.16412	1.07165	1.1737	1.13649	NO	Capn10
chr13	100878649	100928811	Capn2	17.9651	20.5914	18.2172	21.0499	19.6661	21.275	1.14618	1.1555	1.08181	1.12783	NO	Capn2
chr1	163073134	163129736	Capn5	1.3695	2.08388	1.78471	2.27966	2.18332	2.67247	1.52164	1.27733	1.22404	1.341	NO	Capn5
chr10	7041510	7055107	Carhsp1	18.1272	20.0194	19.2968	23.7798	17.6896	22.2738	1.10438	1.23232	1.25914	1.19861	NO	Carhsp1
chr2	235341326	235353715	Casp6	1.4609	1.82436	1.47752	2.09655	1.58242	1.9774	1.24879	1.41897	1.2496	1.30579	NO	Casp6
chr8	48481256	48564775	Cbl	6.17649	7.08876	4.54142	5.79408	7.44905	8.57285	1.1477	1.27583	1.15087	1.19147	NO	Cbl
chr15	51818887	51834443	Ccar2	20.1627	22.8233	17.6982	20.0571	15.3413	17.5388	1.13196	1.13329	1.14324	1.13616	NO	Ccar2
chr19	10518822	10535162	Ccdc102a	1.25057	1.42639	1.82407	2.14787	1.66642	2.13292	1.14059	1.17752	1.27994	1.19935	NO	Ccdc102a
chrX	15598147	15617706	Ccdc120	3.83324	4.61726	4.52182	5.01594	3.96177	5.0372	1.20453	1.10927	1.27145	1.19509	NO	Ccdc120
chr4	86080412	86233808	Ccdc129	1.11909	1.4796	0.989941	1.15831	0.543209	0.856611	1.32215	1.17008	1.57695	1.35639	NO	Ccdc129
chr7	123362471	123376930	Ccdc134	10.5776	12.5424	11.5707	12.6821	7.03422	7.91549	1.18575	1.09605	1.12528	1.13569	NO	Ccdc134
chr8	23000912	23014707	Ccdc151	0.382086	0.742426	0.314545	0.62137	0.524185	0.724492	1.94309	1.97546	1.38213	1.76689	NO	Ccdc151
chr10	94388425	94406949	Ccdc47	117.661	129.667	99.5248	113.526	97.0463	102.74	1.10204	1.14068	1.05867	1.10046	NO	Ccdc47
chr11	67598419	67623762	Ccdc58	11.1791	12.4465	11.8969	13.0117	8.09853	9.20909	1.11337	1.09371	1.13713	1.11474	NO	Ccdc58
chr10	25900316	25910373	Ccng1	139.675	148.486	123.817	128.413	194.131	204.509	1.06309	1.03712	1.05346	1.05122	NO	Ccng1
chr1	259926537	260110729	Ccnj	4.37042	5.39661	4.33391	4.88243	2.77267	3.3452	1.23481	1.12656	1.20649	1.18929	NO	Ccnj
chr7	140149991	140245958	Ccnt1	6.18931	6.59066	5.46797	6.01231	7.71976	8.23719	1.06485	1.09955	1.06703	1.07714	NO	Ccnt1
chr13	44475959	44543346	Ccnt2	21.8392	24.149	15.4901	18.4233	16.4005	20.7059	1.10576	1.18935	1.26252	1.18588	NO	Ccnt2
chr14	107767392	107780270	Cct4	67.2596	72.1241	75.3704	82.99	68.6243	73.4406	1.07232	1.1011	1.07018	1.0812	NO	Cct4
chr8	63312060	63350411	Cd276	21.4354	26.7525	23.1544	26.477	24.05	26.874	1.24805	1.14349	1.11742	1.16966	NO	Cd276
chr1	198593499	198652945	Cd2bp2	30.7565	36.236	32.0502	38.5044	27.4538	31.5881	1.17816	1.20138	1.15059	1.17671	NO	Cd2bp2
chr3	161519789	161534943	Cd40	3.67428	4.37088	4.15214	4.67629	0.397051	0.60841	1.18959	1.12624	1.53232	1.28272	NO	Cd40
chr3	94010481	94030465	Cd59	32.3043	34.6882	28.6608	31.2964	44.1656	45.8741	1.0738	1.09196	1.03868	1.06815	NO	Cd59b
chr20	48503973	48574568	Cdc40	9.30673	10	8.4563	9.9433	7.89551	8.79591	1.07449	1.17585	1.11404	1.12146	NO	Cdc40
chr3	161573605	161971102	Cdh22	30.918	42.3805	19.0017	23.437	22.5706	29.0759	1.37074	1.23342	1.28822	1.29746	NO	Cdh22
chr5	173051900	173078049	Cdk11b	28.0989	32.8376	32.2227	38.1751	24.8584	27.5143	1.16865	1.18473	1.10684	1.1534	NO	Cdk11b
chr4	25825567	26419516	Cdk14	7.28449	8.46022	4.99654	5.70642	6.85048	7.56541	1.1614	1.14207	1.10436	1.13595	NO	Cdk14
chr20	45458499	45598799	Cdk19	4.85567	5.56077	4.60729	5.26666	5.08953	5.73539	1.14521	1.14312	1.1269	1.13841	NO	Cdk19
chr7	3124953	3132533	Cdk2	1.63974	1.95684	1.92417	2.54879	2.69624	3.30056	1.19338	1.32462	1.22413	1.24738	NO	Cdk2
chr6	3232278	3272454	Cdkl4	0.551043	0.803629	0.894985	1.04563	1.24358	1.65675	1.45838	1.16832	1.33225	1.31965	NO	Cdkl4
chr4	168689043	168694159	Cdkn1b	38.5577	46.0416	36.1829	40.6783	34.2087	37.8231	1.1941	1.12424	1.10566	1.14133	NO	Cdkn1b
chr8	36625757	36712091	Cdon	4.49608	5.5352	3.04761	3.87531	5.0382	5.70886	1.23112	1.27159	1.13312	1.21194	NO	Cdon
chr1	80773791	80783898	Ceacam16	8.32262	9.77263	6.1716	6.84106	3.29318	3.85511	1.17422	1.10847	1.17063	1.15111	NO	Ceacam16
chr1	91286109	91297942	Cebpg	35.1503	40.1208	26.8497	31.2129	23.4269	28.6526	1.14141	1.16251	1.22307	1.17566	NO	Cebpg
chr3	79768826	79844548	Celf1	27.1247	31.3916	21.8335	26.3433	26.4826	29.7222	1.15731	1.20655	1.12233	1.16206	NO	No_Homolog
chr7	126774010	126914085	Celsr1	0.706811	0.971283	0.9635	1.46715	1.0009	1.21915	1.37418	1.52273	1.21805	1.37165	NO	Celsr1
chr8	117620293	117648034	Celsr3	16.3916	21.4486	11.7486	14.113	13.8215	17.1424	1.30851	1.20125	1.24027	1.25001	NO	Celsr3
chr18	48658495	48720570	Cep120	15.2221	16.7474	11.7229	13.6584	13.3523	15.4663	1.1002	1.1651	1.15833	1.14121	NO	Cep120
chr8	6237838	6305127	Cep126	3.20557	4.1386	2.79143	3.18661	2.06525	2.84929	1.29106	1.14157	1.37963	1.27075	NO	NA
chr14	34052168	34115763	Cep135	1.02936	1.21936	0.695824	0.860795	0.812029	0.907317	1.18458	1.23709	1.11735	1.17967	NO	Cep135
chr8	94863282	94921917	Cep162	2.65371	3.27721	2.19789	2.774	1.8925	2.32992	1.23496	1.26212	1.23113	1.24274	NO	NA
chr11	71921713	71938335	Cep19	10.1804	11.7172	10.0324	11.0895	10.0848	10.9913	1.15095	1.10537	1.08989	1.11541	NO	Cep19
chr14	104501759	104523330	Cep68	5.6503	6.90139	5.69266	6.59624	5.8267	6.34198	1.22142	1.15873	1.08843	1.15619	NO	Cep68
chr7	35719989	35739470	Cep83os	1.50265	1.75585	1.15073	1.38266	1.46616	1.64332	1.16851	1.20156	1.12083	1.16363	NO	NA
chr5	152359693	152406530	Cep85	9.31178	11.0725	9.02157	10.5238	7.18659	8.58182	1.18909	1.16652	1.19414	1.18325	NO	Cep85
chr12	4436337	4474759	Cers4	5.00844	5.94521	2.80564	3.72088	3.30866	4.47159	1.18704	1.32621	1.35148	1.28825	NO	Cers4
chr7	141386391	141424375	Cers5	24.9351	28.3149	26.4391	30.5775	20.3994	22.9691	1.13554	1.15652	1.12597	1.13934	NO	Cers5
chr13	56729910	57080793	Cfh	2.06049	2.56222	1.77413	2.2849	0.842865	1.22725	1.2435	1.2879	1.45604	1.32915	NO	Cfh
chr16	80839373	80850340	Champ1	11.6138	12.824	10.0082	11.8611	11.323	12.8545	1.10421	1.18513	1.13525	1.14153	NO	Champ1
chr1	57690863	57757754	Chd1	8.4532	9.13645	6.02579	6.90473	9.01272	9.76599	1.08083	1.14586	1.08358	1.10342	NO	Chd1
chr3	156937746	157099328	Chd6	7.26121	8.59773	5.33305	6.35992	5.93219	7.15245	1.18406	1.19255	1.2057	1.1941	NO	Chd6
chr5	21769087	21952036	Chd7	5.94432	8.0481	4.60186	5.69776	5.97082	7.15541	1.35391	1.23814	1.1984	1.26349	NO	Chd7
chrX	74197884	74283819	Chic1	86.5466	97.2825	69.0909	80.9187	91.0445	97.881	1.12405	1.17119	1.07509	1.12344	NO	Chic1
chr7	130395211	130408813	Chkb	28.9317	37.5988	26.4734	30.5961	18.7141	21.865	1.29957	1.15573	1.16837	1.20789	NO	Chkb
chrX	84665390	84821801	Chm	11.0441	11.7572	9.78562	10.3413	10.6171	11.361	1.06456	1.05678	1.07007	1.06381	NO	Chm
chr3	81441785	81512829	Chst1	2.57912	4.336	4.40307	6.28074	5.19662	7.33086	1.68119	1.42644	1.4107	1.50611	NO	Chst1
chr7	26641856	26890503	Chst11	7.79286	9.91171	6.71593	7.9189	10.237	12.2379	1.2719	1.17912	1.19546	1.21549	NO	Chst11
chr10	15090762	15098825	Chtf18	0.292063	0.577262	0.408355	0.62435	0.304524	0.621638	1.9765	1.52894	2.04134	1.84893	NO	Chtf18
chr19	39077580	39087968	Chtf8	38.6279	43.4171	40.1352	43.8189	35.6018	38.0571	1.12398	1.09178	1.06897	1.09491	NO	Chtf8
chr1	263848829	263884354	Chuk	20.8091	23.8952	19.6119	22.0052	21.3782	24.3842	1.14831	1.12203	1.14061	1.13698	NO	Chuk
chr1	82135440	82163007	Cic	16.999	22.553	19.0695	24.8938	20.7964	25.1462	1.32673	1.30542	1.20916	1.28044	NO	Cic
chr13	34365038	34584651	Clasp1	10.0752	11.7709	8.37781	9.6918	13.3897	14.3166	1.1683	1.15684	1.06922	1.13145	NO	Clasp1
chr2	211450426	211479885	Clcc1	18.2589	20.9398	17.876	21.6793	15.4098	16.8789	1.14683	1.21276	1.09533	1.15164	NO	Clcc1
chr12	38345203	38452650	Clip1	16.3028	19.465	12.5737	14.1994	15.884	17.4652	1.19396	1.12929	1.09955	1.14093	NO	NA
chr1	88750453	88766453	Clip3	0.550891	0.801193	1.12603	1.3268	1.46153	1.6604	1.45436	1.17831	1.13607	1.25624	NO	No_Homolog
chr6	128466611	128567267	Clmn	5.77871	7.35466	3.06824	3.75868	6.88143	7.77752	1.27272	1.22503	1.13022	1.20932	NO	Clmn
chr14	34418226	34502218	Clock	14.0193	15.0294	10.2138	11.6269	17.2733	18.6321	1.07205	1.13835	1.07867	1.09636	NO	Clock
chr15	108608203	108838222	Clybl	4.69832	5.13046	4.77275	5.40346	6.25646	6.77831	1.09198	1.13215	1.08341	1.10251	NO	Clybl
chr18	81521966	81539065	Cndp2	39.4399	42.4752	40.8866	42.5572	26.2061	28.1404	1.07696	1.04086	1.07381	1.06388	NO	Cndp2
chr8	122634681	122696586	Cnot10	18.8707	20.213	19.139	21.921	15.2198	17.0244	1.07113	1.14536	1.11857	1.11169	NO	Cnot10
chr16	54899452	54918616	Cnot7	36.1719	37.4561	35.8003	38.6296	32.8803	35.2295	1.0355	1.07903	1.07145	1.06199	NO	Cnot7
chr7	2737674	2744321	Cnpy2	157.278	169.377	148.74	154.596	95.3897	100.507	1.07692	1.03937	1.05365	1.05665	NO	Cnpy2
chr10	89087904	89103615	Cntnap1	2.70866	3.79053	3.05353	3.46303	2.85046	3.72328	1.39941	1.13411	1.3062	1.27991	NO	Cntnap1
chr10	102167594	102180569	Cog1	50.2988	59.0533	44.8247	48.7271	42.3917	47.6891	1.17405	1.08706	1.12496	1.12869	NO	Cog1
chr2	142196555	142235082	Cog6	25.315	29.6763	21.0863	24.0637	24.713	28.2503	1.17228	1.1412	1.14313	1.15221	NO	Cog6
chr19	39244242	39257406	Cog8	43.6154	47.6375	45.44	50.9758	44.8951	48.3981	1.09222	1.12182	1.07803	1.09736	NO	Cog8
chr2	216863423	217056523	Col11a1	0.631367	1.09917	0.552821	0.737878	0.425012	0.715524	1.74094	1.33475	1.68354	1.58641	NO	Col11a1
chr16	83522162	83632153	Col4a1	81.2128	120.121	102.596	136.454	101.118	131.852	1.47909	1.33001	1.30394	1.37101	NO	Col4a1
chr16	83386388	83522169	Col4a2	49.7613	67.749	58.4619	77.5602	67.9222	88.6197	1.36148	1.32668	1.30472	1.33096	NO	Col4a2
chrX	112769595	112983720	Col4a5	0.647238	0.976046	0.372339	0.611608	0.984558	1.2898	1.50802	1.64261	1.31003	1.48689	NO	No_Homolog
chr3	6430180	6581345	Col5a1	14.3098	19.0289	14.8065	23.0292	18.3377	23.4262	1.32978	1.55534	1.27749	1.38754	NO	Col5a1
chr8	21786324	21831751	Col5a3	21.086	26.0346	25.2054	38.084	31.1041	39.3576	1.23469	1.51094	1.26535	1.33699	NO	Col5a3
chr20	12657913	12676423	Col6a1	57.8529	76.7108	75.8354	105.864	93.2927	116.329	1.32596	1.39597	1.24693	1.32295	NO	Col6a1
chr20	12773472	12801179	Col6a2	60.1798	84.8297	85.5826	114.373	107.263	134.572	1.4096	1.3364	1.2546	1.33354	NO	Col6a2
chr9	97926783	98004648	Col6a3	21.0181	29.2517	19.0682	30.9104	24.8943	31.5365	1.39174	1.62104	1.26682	1.42653	NO	Col6a3
chr12	19262959	19306226	Cops6	56.6775	66.0347	70.9783	77.7509	62.2862	67.5602	1.1651	1.09542	1.08467	1.11506	NO	Cops6
chr1	188176060	188190874	Coq7	6.15402	6.8193	6.72667	7.71994	3.34637	3.9529	1.10811	1.14766	1.18125	1.14567	NO	Coq7
chr3	151616038	151658427	Cpne1	10.1703	13.3547	8.46947	12.0989	9.90878	11.7766	1.3131	1.42853	1.1885	1.31004	NO	Cpne1
chr19	10860963	10898970	Cpne2	1.25806	1.77917	1.42636	2.41516	1.43839	2.23607	1.41422	1.69323	1.55456	1.554	NO	Cpne2
chr12	11199893	11215690	Cpsf4	11.8177	14.4375	12.0515	14.6011	11.0212	14.4959	1.22168	1.21157	1.31528	1.24951	NO	Cpsf4
chr7	60385688	60417661	Cpsf6	12.9611	13.9645	11.3178	12.6078	13.7895	15.5891	1.07742	1.11398	1.13051	1.1073	NO	No_Homolog
chr1	218566227	218629679	Cpt1a	11.6957	12.8116	14.6565	16.8383	9.39524	10.1529	1.0954	1.14886	1.08064	1.1083	NO	Cpt1a
chr10	14324799	14373413	Cramp1	4.05557	4.83826	3.19958	4.10843	4.52621	5.52048	1.19299	1.28405	1.21967	1.23224	NO	NA
chr9	71229753	71298994	Creb1	7.46424	8.29751	5.48501	6.183	7.00841	8.06687	1.11163	1.12725	1.15103	1.12997	NO	Creb1
chr4	145426647	145449894	Creld1	47.4381	55.0894	46.7922	54.8824	44.2111	55.5842	1.16129	1.1729	1.25725	1.19714	NO	Creld1
chr5	663102	711033	Crispld1	160.533	168.736	92.7704	102.598	110.117	118.801	1.0511	1.10594	1.07886	1.07863	NO	Crispld1
chr10	63829731	63855999	Crk	27.4267	31.6307	26.8169	31.3519	35.6811	39.5392	1.15328	1.16911	1.10813	1.14351	NO	Crk
chr11	31834608	31893042	Cryzl1	11.2931	14.065	12.0249	13.6224	11.9224	13.8584	1.24545	1.13285	1.16238	1.18023	NO	Cryzl1
chr7	119554383	119568248	Csf2rb	1.55388	2.05072	2.28501	2.68297	0.877925	1.03449	1.31974	1.17416	1.17834	1.22408	NO	Csf2rb2
chr7	120651971	120675559	Csnk1e	8.92366	12.4727	9.46696	12.3894	10.6715	12.6892	1.39771	1.3087	1.18908	1.2985	NO	Csnk1e
chr7	142116335	142132173	Csrnp2	2.04507	2.54302	2.04971	2.42116	3.09661	3.80231	1.24348	1.18122	1.22789	1.21753	NO	Csrnp2
chr19	37600151	37649674	Ctcf	17.4178	21.4783	18.2221	19.785	18.2035	21.1476	1.23313	1.08577	1.16173	1.16021	NO	Ctcf
chr3	113906121	113961290	Ctdspl2	4.61061	5.17632	3.51219	3.84288	5.58459	5.98545	1.1227	1.09415	1.07178	1.09621	NO	Ctdspl2
chr18	27923199	28055972	Ctnna1	77.5638	83.7348	77.6942	88.4359	95.6335	103.312	1.07956	1.13826	1.08029	1.09937	NO	Ctnna1
chr1	175839140	175869167	Ctr9	27.9062	31.2782	24.7272	28.4809	27.1735	29.5678	1.12083	1.1518	1.08811	1.12025	NO	Ctr9
chr19	37905864	37907714	Ctrl	0.332744	0.703201	0.289277	0.785738	0.817763	1.40983	2.11334	2.71621	1.72401	2.18452	NO	Ctrl
chr3	64731145	64780127	Cwc22	9.20334	10.0828	8.33813	9.60233	8.22474	9.46875	1.09556	1.15162	1.15125	1.13281	NO	Cwc22
chr9	67130222	67179693	Cyp20a1	29.9897	33.9031	28.1017	30.083	20.9947	24.024	1.13049	1.0705	1.14429	1.11509	NO	Cyp20a1
chr5	119546458	119564843	Cyp2j4	2.15977	2.75568	2.74302	3.94061	2.60021	3.47832	1.27591	1.4366	1.33771	1.35007	NO	Cyp2j6
chr12	12877559	12907771	Cyth3	6.73832	7.8656	6.84287	8.5589	7.12117	9.2442	1.16729	1.25078	1.29813	1.23873	NO	Cyth3
chr6	94606675	94739026	Daam1	12.7988	15.976	13.011	15.6514	14.3032	16.42	1.24824	1.20294	1.14799	1.19973	NO	Daam1
chr17	9679511	9693878	Dbn1	6.30457	7.47082	7.73978	9.61779	7.44496	9.77923	1.18498	1.24264	1.31354	1.24706	NO	Dbn1
chr8	107826690	107838186	Dbr1	9.41264	10.7642	9.6291	10.7372	7.4355	7.88802	1.14359	1.11508	1.06086	1.10651	NO	Dbr1
chr8	115538357	115620630	Dcaf1	11.468	14.3007	11.0155	12.366	11.8111	13.8981	1.24701	1.12259	1.1767	1.1821	NO	NA
chr5	60900390	60939795	Dcaf10	6.71018	8.15531	5.32222	6.17927	7.94818	8.80078	1.21536	1.16103	1.10727	1.16122	NO	Dcaf10
chr1	277335792	277355701	Dclre1a	7.40912	8.50666	6.33316	7.28611	4.35117	4.83582	1.14813	1.15047	1.11138	1.13666	NO	Dclre1a
chr18	55797188	55824195	Dctn4	28.0208	31.9112	25.1242	29.3473	27.0484	29.6994	1.13884	1.16809	1.09801	1.13498	NO	Dctn4
chr1	189626442	189666440	Dcun1d3	7.40668	9.21496	6.91249	8.23981	8.12192	9.18612	1.24414	1.19202	1.13103	1.18906	NO	Dcun1d3
chr20	5049260	5052573	Ddah2	4.59129	6.28611	8.21596	9.97928	7.9437	9.89272	1.36914	1.21462	1.24535	1.27637	NO	Ddah2
chr3	80030437	80052984	Ddb2	1.74605	2.10859	1.15633	1.55835	1.36432	1.70855	1.20764	1.34767	1.25231	1.26921	NO	Ddb2
chr16	71090096	71120713	Ddhd2	28.1636	31.7212	21.1843	25.394	16.6875	21.1902	1.12632	1.19872	1.26983	1.19829	NO	Ddhd2
chr20	29509278	29511382	Ddit4	37.3183	46.1569	34.8188	47.0762	48.4546	57.4456	1.23684	1.35203	1.18556	1.25814	NO	Ddit4
chr7	120761576	120780435	Ddx17	122.474	141.109	73.7086	87.9313	115.489	141.432	1.15215	1.19296	1.22464	1.18991	NO	No_Homolog
chrY	1217800	1238454	Ddx3	38.3976	40.3126	26.8168	29.3956	36.7027	41.2513	1.04987	1.09616	1.12393	1.08999	NO	NA
chr3	7422871	7488299	Ddx31	14.3237	15.3419	14.0408	15.5486	16.6494	17.7415	1.07109	1.10739	1.06559	1.08136	NO	Ddx31
chr19	24846530	24854886	Ddx39a	21.1079	22.5311	24.5144	25.8761	19.5791	20.5632	1.06743	1.05555	1.05026	1.05775	NO	Ddx39
chr17	9475275	9519545	Ddx46	30.3366	34.2913	21.5972	26.4694	25.1536	32.6089	1.13036	1.22559	1.29639	1.21745	NO	Ddx46
chr12	37453005	37468935	Ddx55	12.2858	13.5711	13.6234	14.5283	11.0081	11.6688	1.10461	1.06642	1.06002	1.07702	NO	Ddx55
chr17	17965872	17988274	Dek	14.1129	17.8407	12.9857	14.8315	11.4362	14.3086	1.26414	1.14214	1.25117	1.21915	NO	Dek
chr13	56015813	56242041	Dennd1b	6.29141	6.75108	4.18362	4.83921	5.24396	6.20784	1.07306	1.1567	1.18381	1.13786	NO	Dennd1b
chr4	67242257	67342993	Dennd2a	3.23531	3.615	3.05519	3.49943	7.29949	8.07406	1.11736	1.1454	1.10611	1.12296	NO	Dennd2a
chr13	96111800	96161162	Desi2	6.37212	6.83922	5.97042	6.35279	7.75805	8.5344	1.0733	1.06404	1.10007	1.07914	NO	Desi2
chr11	86852682	86885233	Dgcr8	9.78529	11.0683	10.3952	10.9412	9.98769	11.065	1.13112	1.05253	1.10787	1.09717	NO	Dgcr8
chr7	3143826	3170764	Dgka	7.42306	9.05476	6.73872	8.50295	6.71583	8.70243	1.21982	1.26181	1.29581	1.25914	NO	Dgka
chr9	94980328	95071738	Dgkd	18.0395	23.3801	17.0988	19.2079	17.7591	21.0643	1.29605	1.12334	1.18611	1.20184	NO	Dgkd
chr10	76375981	76408224	Dgke	4.31218	5.03508	2.72486	3.20832	6.11196	7.1646	1.16764	1.17743	1.17223	1.17243	NO	No_Homolog
chr1	101465937	101476867	Dhdh	7.4224	9.36089	5.31219	7.78648	3.29013	5.3533	1.26117	1.46578	1.62708	1.45134	NO	Dhdh
chr3	155297545	155354857	Dhx35	6.56339	7.20211	5.4234	6.4108	3.95095	4.7065	1.09732	1.18206	1.19123	1.15687	NO	Dhx35
chr10	74079254	74119032	Dhx40	24.5483	29.1458	19.0546	22.0847	17.9177	19.6859	1.18728	1.15902	1.09869	1.14833	NO	Dhx40
chrX	99722910	100514084	Diaph2	2.86771	3.55784	1.29128	1.69779	2.74191	3.0425	1.24066	1.31481	1.10963	1.2217	NO	No_Homolog
chr3	176162886	176216868	Dido1	9.11555	10.5416	6.50675	7.16254	8.42843	9.71902	1.15644	1.10079	1.15312	1.13678	NO	Dido1
chr13	111828052	111849654	Diexf	9.89491	10.404	9.55663	10.3862	9.32015	10.2337	1.05145	1.0868	1.09802	1.07876	NO	Diexf
chr2	38120562	38145510	Dimt1	7.48187	8.16385	7.15579	7.77625	6.56851	7.25042	1.09115	1.08671	1.10382	1.09389	NO	Dimt1
chr17	63426278	63810183	Dip2c	11.17	14.6705	9.29262	11.1988	14.0329	15.9028	1.31338	1.20513	1.13325	1.21725	NO	Dip2c
chr16	58776489	59247752	Dlc1	2.90038	3.67399	2.61279	3.92275	3.33455	5.00131	1.26673	1.50136	1.49984	1.42264	NO	Dlc1
chr6	50597677	50618694	Dld	45.8646	53.6984	47.8769	52.7034	37.4908	41.2748	1.1708	1.10081	1.10093	1.12418	NO	Dld
chr1	154916274	157274077	Dlg2	6.9518	7.87824	4.96049	5.58367	8.51911	9.4133	1.13327	1.12563	1.10496	1.12129	NO	Dlg2
chr6	145777300	146099212	Dnah11	34.1356	51.5866	39.813	69.1061	26.9245	34.3227	1.51123	1.73577	1.27477	1.50726	NO	Dnah11
chr2	243108354	243220025	Dnajb14	8.55631	11.1592	5.3332	6.82094	8.37135	9.38751	1.30421	1.27896	1.12139	1.23485	NO	Dnajb14
chr5	169109888	169154731	Dnajc11	14.8551	16.2142	16.1249	17.1354	12.4179	13.6806	1.09149	1.06267	1.10168	1.08528	NO	Dnajc11
chr2	60419446	60446656	Dnajc21	19.2355	20.8868	18.8045	21.1609	12.2781	14.2936	1.08584	1.12531	1.16416	1.1251	NO	Dnajc21
chr5	150725651	150743732	Dnajc8	40.1317	44.7968	46.9731	49.3173	31.4254	34.9318	1.11624	1.04991	1.11158	1.09258	NO	Dnajc8
chrX	156429521	156438066	Dnase1l1	14.324	15.2036	12.2441	13.8875	15.2472	17.1207	1.06141	1.13422	1.12288	1.10617	NO	Dnase1l1
chr3	161212156	161235749	Dnttip1	19.4482	21.0186	21.5111	25.4739	15.8479	18.5165	1.08075	1.18422	1.16838	1.14445	NO	Dnttip1
chrX	122507169	122690463	Dock11	10.3435	11.1363	7.83927	8.24117	14.7533	15.7097	1.07665	1.05127	1.06482	1.06425	NO	Dock11
chr8	115627282	115982260	Dock3	0.533123	0.714335	0.361007	0.559247	0.476403	0.618991	1.33991	1.54913	1.2993	1.39611	NO	Dock3
chr6	60374496	60784568	Dock4	4.57389	5.80829	3.46383	4.28297	4.32987	4.9609	1.26988	1.23648	1.14574	1.21737	NO	NA
chr8	22822412	22874670	Dock6	2.62157	3.4282	3.00371	4.01018	3.83608	5.96893	1.30769	1.33507	1.556	1.39959	NO	Dock6
chr5	117595007	117780844	Dock7	12.676	14.1103	10.1222	11.2431	13.1384	14.2361	1.11315	1.11074	1.08355	1.10248	NO	Dock7
chr3	8850154	8852192	Dolk	18.0735	21.8824	20.9547	24.1809	15.7972	18.4116	1.21075	1.15396	1.1655	1.17674	NO	Dolk
chr7	11786105	11824742	Dot1l	14.7498	19.887	11.9605	13.9611	9.54534	11.5463	1.34829	1.16727	1.20963	1.24173	NO	Dot1l
chr3	2158963	2179101	Dph7	13.0593	15.5425	13.6242	14.8969	11.7441	13.6905	1.19015	1.09342	1.16574	1.14977	NO	NA
chr17	27286811	27334453	Dsp	3.42603	4.43215	3.63127	4.36127	8.25367	9.56832	1.29367	1.20103	1.15928	1.21799	NO	Dsp
chr6	72781229	72786835	Dtd2	15.4371	13.6374	17.322	14.0813	12.3885	11.0553	0.883418	0.812911	0.892382	0.862904	NO	Dtd2
chr18	43857371	43945732	Dtwd2	2.21618	2.58999	1.67016	2.03297	2.11177	2.54998	1.16867	1.21723	1.20751	1.1978	NO	Dtwd2
chr1	228729842	228763504	Dtx4	0.618088	0.714745	0.474918	0.686441	0.508357	0.680936	1.15638	1.44539	1.33948	1.31375	NO	Dtx4
chr9	100921565	100930399	Dtymk	60.8057	63.5072	46.4173	50.2644	34.5991	38.1255	1.04443	1.08288	1.10192	1.07641	NO	Dtymk
chr2	140835793	140837188	Dusp14l1	1.48926	1.77136	0.953338	1.24443	0.537944	0.63018	1.18943	1.30534	1.17146	1.22207	NO	Dusp14
chr14	84150484	84169645	Dusp18	4.2768	4.93716	3.8393	4.78253	4.70564	5.90601	1.15441	1.24568	1.25509	1.21839	NO	Dusp18
chr3	119776925	119779110	Dusp2	0.891751	1.0492	1.74184	1.94407	2.13706	2.48754	1.17656	1.1161	1.164	1.15222	NO	Dusp2
chr16	61077932	61091430	Dusp4	4.25537	4.90766	4.82159	6.20339	8.61536	10.7919	1.15329	1.28659	1.25264	1.23084	NO	Dusp4
chr10	56609810	56619269	Dvl2	11.2402	13.7383	12.0767	13.5924	10.729	13.1992	1.22225	1.1255	1.23023	1.19266	NO	Dvl2
chr19	740007	762897	Dync1li2	28.3512	31.6871	23.4083	26.5725	24.8931	27.2085	1.11766	1.13517	1.09302	1.11528	NO	Dync1li2
chr6	7900962	7933795	Dync2li1	14.0165	16.4909	8.81716	11.0843	3.91685	5.4354	1.17653	1.25713	1.3877	1.27379	NO	NA
chr1	98614943	98631142	Dzf17	6.93429	7.54292	5.64875	6.6698	5.56066	6.17366	1.08777	1.18076	1.11024	1.12626	NO	NA
chr8	107875659	107916298	Dzip1l	2.03267	2.34265	1.90949	2.25728	0.780124	1.15392	1.1525	1.18213	1.47915	1.27126	NO	Dzip1l
chr1	191997512	192025350	Ears2	4.71755	6.36071	3.45804	4.7612	4.71113	5.85224	1.34831	1.37685	1.24222	1.32246	NO	Ears2
chr7	83564563	83582516	Ebag9	21.3157	23.1578	22.536	23.982	16.3302	17.3149	1.08642	1.06417	1.0603	1.07029	NO	Ebag9
chr2	197855468	197860973	Ecm1	2.52095	3.77652	5.21295	6.46146	3.57387	4.28911	1.49805	1.2395	1.20013	1.31256	NO	Ecm1
chr8	62482126	62527665	Edc3	7.26569	8.70718	7.2557	7.93437	8.38075	9.48111	1.1984	1.09354	1.1313	1.14108	NO	Edc3
chr3	172856279	172882032	Edn3	3.6401	4.31907	3.71546	4.57689	7.85208	8.66783	1.18652	1.23185	1.10389	1.17409	NO	Edn3
chr1	205706023	205743676	Edrf1	8.89557	9.56384	7.91568	9.26722	7.35464	8.36888	1.07512	1.17074	1.1379	1.12792	NO	NA
chr1	190780211	190839926	Eef2k	6.02599	7.71662	6.70667	7.88533	6.24432	7.76663	1.28056	1.17574	1.24379	1.23336	NO	Eef2k
chr10	10530302	10540428	Eef2kmt	8.16951	9.80032	7.99359	10.4578	3.68138	5.48765	1.19962	1.30828	1.49065	1.33285	NO	NA
chr5	118673835	118724581	Efcab7	4.24252	5.23351	3.97157	4.46591	3.83656	4.51402	1.23359	1.12447	1.17658	1.17821	NO	Efcab7
chr15	33579952	33590217	Efs	0.608321	0.88223	0.869915	1.63251	1.08171	1.79804	1.45027	1.87663	1.66222	1.66304	NO	Efs
chr1	221061878	221084423	Ehbp1l1	4.05474	4.89111	3.94725	5.43672	3.55818	4.53339	1.20627	1.37734	1.27408	1.2859	NO	No_Homolog
chr6	25076012	25102457	Ehd3	4.47116	5.33256	4.43856	5.32486	3.24575	3.65534	1.19266	1.19968	1.12619	1.17284	NO	Ehd3
chr8	39254883	39271238	Ei24	61.0914	65.8408	63.5295	67.1627	57.3419	59.5488	1.07774	1.05719	1.03849	1.05781	NO	Ei24
chr3	117938500	117940219	Eid1	110.769	122.165	108.597	114.763	92.7308	101.179	1.10288	1.05678	1.09111	1.08359	NO	Eid1
chr18	40586315	40598661	Eif1a	73.7387	78.068	68.5763	75.3991	44.8953	47.9845	1.05871	1.09949	1.06881	1.07567	NO	Eif1a
chr4	98648513	98709695	Eif2ak3	33.4644	38.0296	34.2389	38.1642	29.4349	31.3087	1.13642	1.11464	1.06366	1.10491	NO	Eif2ak3
chr3	110159624	110245382	Eif2ak4	6.454	7.9838	5.51606	6.31166	7.13716	8.94337	1.23703	1.14423	1.25307	1.21145	NO	Eif2ak4
chrY	914062	933699	Eif2s3y	39.847	43.0804	41.2182	43.6974	38.5481	41.8939	1.08114	1.06015	1.0868	1.07603	NO	NA
chr11	81373047	81379928	Eif4a2	189.925	219.378	133.301	148.816	149.803	159.898	1.15508	1.11638	1.06739	1.11295	NO	Eif4a2
chr4	131362178	132114705	Eif4e3	6.73172	7.84067	5.08275	6.32089	5.80595	7.33263	1.16473	1.2436	1.26295	1.22376	NO	Eif4e3
chr14	83412843	83460634	Eif4enif1	4.31325	5.42641	4.29223	5.11701	4.80702	5.702	1.25808	1.19216	1.18618	1.21214	NO	Eif4enif1
chr15	61772544	61868442	Elf1	9.39805	10.4194	9.38946	10.8166	11.3151	13.6728	1.10868	1.152	1.20836	1.15635	NO	Elf1
chr13	48788262	48813267	Elk4	7.04992	8.56481	5.62186	6.55417	6.34639	8.41423	1.21488	1.16584	1.32583	1.23552	NO	Elk4
chr12	24978470	25021864	Eln	5.22952	7.84985	4.88993	6.00274	2.20681	3.13875	1.50106	1.22757	1.4223	1.38365	NO	NA
chr1	21613148	21684483	Enpp3	3.31495	3.53826	3.37024	3.6085	4.55938	4.85342	1.06737	1.07069	1.06449	1.06752	NO	Enpp3
chr4	129477779	129515435	Eogt	17.3289	21.2919	14.8372	17.2558	15.2428	19.4143	1.2287	1.16301	1.27367	1.22179	NO	Eogt
chr18	74299965	74397115	Epg5	7.46309	8.40578	5.12426	6.10378	7.06238	8.2047	1.12631	1.19115	1.16175	1.15974	NO	Epg5
chr13	99271390	99300580	Ephx1	5.51177	6.57168	4.81869	5.41241	4.38278	4.84948	1.1923	1.12321	1.10649	1.14067	NO	Ephx1
chr10	47795496	47857373	Epn2	9.14103	10.3935	9.55812	10.8419	10.3923	11.3342	1.13701	1.13431	1.09064	1.12065	NO	Epn2
chr8	22969737	22974468	Epor	0.211068	0.597423	0.433527	0.762274	0.440559	0.815212	2.83048	1.75831	1.8504	2.1464	NO	Epor
chr7	2989202	3010610	Erbb3	0.407188	0.581402	0.500119	0.812918	0.754352	0.92017	1.42785	1.62545	1.21982	1.42437	NO	Erbb3
chr2	33880401	33983258	Erbin	16.1496	17.9085	13.4884	15.9179	17.367	19.0089	1.10891	1.18012	1.09454	1.12786	NO	NA
chr4	152087393	152388668	Erc1	11.773	13.3106	9.09871	10.2422	11.8903	13.1153	1.13061	1.12568	1.10302	1.11977	NO	Erc1
chr10	2010140	2037953	Ercc4	5.19635	5.77769	4.54437	5.10539	4.42544	4.84643	1.11187	1.12345	1.09513	1.11015	NO	Ercc4
chr9	50925438	50976490	Ercc5	4.41772	5.20732	3.05119	3.51316	3.6317	3.98281	1.17874	1.15141	1.09668	1.14227	NO	No_Homolog
chr1	82112449	82120902	Erf	5.22848	5.92026	6.12104	7.94498	8.30562	10.1902	1.13231	1.29798	1.22691	1.21907	NO	Erf
chr11	35645317	35749637	Erg	1.5728	2.20163	2.03484	3.15545	3.33897	4.47795	1.39982	1.55072	1.34112	1.43055	NO	Erg
chr4	182567296	182600258	Ergic2	34.2275	35.655	28.4147	30.2788	23.3859	25.0292	1.04171	1.0656	1.07027	1.05919	NO	NA
chr17	90709394	90783110	Ero1b	835.318	906.326	579.72	618.894	808.771	852.909	1.08501	1.06757	1.05457	1.06905	NO	NA
chr14	78213601	78253266	Evc	0.85894	1.35269	1.03414	1.35747	1.47802	2.25854	1.57484	1.31265	1.52808	1.47186	NO	Evc
chr14	34132210	34219497	Exoc1	15.7232	17.0507	18.1431	19.3582	19.116	21.2902	1.08443	1.06697	1.11374	1.08838	NO	NA
chr15	25886829	25933348	Exoc5	17.6158	20.6761	15.5667	18.4834	17.8513	20.8607	1.17373	1.18737	1.16858	1.17656	NO	Exoc5
chr10	105242152	105259795	Exoc7	8.12766	10.7846	7.76554	9.46582	6.90297	8.33672	1.3269	1.21895	1.2077	1.25119	NO	No_Homolog
chr8	128133398	128153110	Exog	1.3911	1.65893	1.33379	1.65447	1.04122	1.18368	1.19253	1.24043	1.13683	1.18993	NO	Exog
chr5	60866498	60871734	Exosc3	13.3672	15.4813	14.7364	16.6649	7.72375	9.47148	1.15815	1.13087	1.22628	1.17177	NO	Exosc3
chr7	117390302	117393044	Exosc4	22.9856	24.9443	26.3798	27.518	18.8675	20.1367	1.08521	1.04315	1.06727	1.06521	NO	Exosc4
chr2	218951112	218976060	Extl2	1.93634	2.24885	2.23481	2.76759	2.10926	2.33759	1.16139	1.2384	1.10825	1.16935	NO	Extl2
chr10	89104026	89139978	Ezh1	26.749	32.1325	26.4748	30.1693	23.202	25.3092	1.20126	1.13954	1.09082	1.14387	NO	Ezh1
chr13	82466892	82536356	F5	0.735592	0.965736	0.96498	1.30765	1.42722	2.02027	1.31287	1.3551	1.41553	1.36117	NO	F5
chr10	102179478	102200488	Fam104a	25.8609	28.8606	27.5799	30.1047	27.6629	29.3326	1.11599	1.09155	1.06036	1.0893	NO	Fam104a
chr5	152470898	152473903	Fam110d	0.413942	0.857255	0.815416	1.46016	1.72216	2.23948	2.07095	1.79069	1.30039	1.72068	NO	Grrp1
chr14	44941705	45012299	Fam114a1	18.8329	20.5375	12.1801	14.4883	13.7344	16.0741	1.09051	1.1895	1.17035	1.15012	NO	Fam114a1
chr9	120099302	120101072	Fam114a1l1	2.8494	3.2349	1.89644	2.35756	2.64836	3.19221	1.13529	1.24315	1.20535	1.1946	NO	Fam114a1
chr10	42893579	42933067	Fam114a2	27.3407	29.81	24.088	27.2229	21.5646	23.6193	1.09032	1.13014	1.09528	1.10525	NO	NA
chrX	73581311	73617584	Fam127b	149.025	171.202	156.983	170.673	124.83	139.115	1.14882	1.08721	1.11443	1.11682	NO	NA
chr3	11921715	11971327	Fam129b	16.1706	20.7397	23.6499	29.5353	28.5881	33.6866	1.28255	1.24885	1.17834	1.23658	NO	Fam129b
chr10	89002109	89030689	Fam134c	18.9314	20.6767	16.7304	19.0405	16.5458	18.0125	1.09219	1.13808	1.08865	1.1063	NO	Fam134c
chr16	50049816	50107987	Fam149a	9.81684	11.6233	6.02295	7.49634	17.4702	19.476	1.18401	1.24463	1.11481	1.18115	NO	Fam149a
chr15	4361860	4399746	Fam149b1	22.3789	28.2669	19.4274	22.3281	20.1788	23.0206	1.2631	1.14931	1.14083	1.18442	NO	Fam149b
chr1	170216505	170238898	Fam160a2	21.1596	27.438	21.1714	24.2915	19.334	22.2326	1.29671	1.14737	1.14992	1.198	NO	Fam160a2
chr15	52269084	52288938	Fam160b2	13.887	17.2459	12.5629	14.5046	11.2502	12.4173	1.24187	1.15456	1.10375	1.16673	NO	Fam160b2
chr3	71210048	71265419	Fam171b	2.06591	2.42209	1.66529	1.83252	1.42352	1.76769	1.17241	1.10042	1.24177	1.17153	NO	Fam171b
chr2	4942795	5548113	Fam172a	11.9393	15.0576	9.18642	12.0376	12.3242	14.3078	1.26118	1.31037	1.16095	1.24417	NO	Fam172a
chr14	10424674	10439010	Fam175a	7.53417	8.55745	6.16	7.54881	5.50056	6.89157	1.13582	1.22546	1.25288	1.20472	NO	Fam175a
chr6	86713588	86780134	Fam179b	10.8215	12.2422	8.30622	9.16846	10.3627	11.8247	1.13128	1.10381	1.14108	1.12539	NO	Fam179b
chr16	3050506	3108168	Fam208a	14.2722	15.7796	10.4643	11.8029	12.5257	14.5132	1.10562	1.12792	1.15868	1.13074	NO	D14Abb1e
chr8	81863619	81941553	Fam214a	27.335	30.0693	24.8222	26.459	32.7437	35.8125	1.10003	1.06594	1.09372	1.08656	NO	Fam214a
chr4	148139512	148197363	Fam21c	45.8598	55.7369	42.1821	48.6468	34.0447	37.4441	1.21538	1.15326	1.09985	1.15616	NO	Fam21
chr16	10570307	10661528	Fam35a	7.09762	8.28755	7.87042	8.46971	7.98578	8.90517	1.16765	1.07614	1.11513	1.11964	NO	Fam35a
chr11	73676601	73685526	Fam43a	7.07056	9.52632	7.97617	9.31452	22.4626	26.4255	1.34732	1.16779	1.17643	1.23051	NO	Fam43a
chr2	202791323	202816562	Fam46c	12.0051	13.3217	8.25663	8.81202	24.7071	26.8483	1.10967	1.06727	1.08666	1.08787	NO	Fam46c
chr14	82375086	82416004	Fam53a	6.54425	8.07683	7.59672	8.59245	6.48379	7.62168	1.23419	1.13107	1.1755	1.18025	NO	Fam53a
chr1	204714468	204816546	Fam53b	4.54717	5.24216	4.38244	5.0324	3.03209	3.56946	1.15284	1.14831	1.17723	1.15946	NO	Fam53b
chr3	155269344	155288612	Fam83d	0.392529	0.53777	0.418354	0.518153	0.566108	0.681668	1.37001	1.23855	1.20413	1.2709	NO	Fam83d
chr17	18413093	18422070	Fam8a1	26.7817	29.8604	23.9629	26.8474	31.6366	35.8819	1.11496	1.12037	1.13419	1.12317	NO	C78339
chr15	106375298	106626031	Farp1	8.81731	11.8177	9.94832	11.9481	12.6341	14.6599	1.34029	1.20102	1.16035	1.23388	NO	Farp1
chr5	160122466	160158921	Fblim1	4.11247	4.9547	5.15621	5.8702	12.5616	13.5832	1.2048	1.13847	1.08133	1.14153	NO	Fblim1
chr14	71852649	71891143	Fbxl5	19.4891	21.2275	17.9996	19.1828	21.6893	24.5469	1.0892	1.06573	1.13175	1.09556	NO	Fbxl5
chr19	37179537	37225701	Fbxl8	12.1825	13.8605	10.6968	13.2486	15.7117	19.1327	1.13774	1.23855	1.21774	1.19801	NO	Fbxl8
chr8	59709100	59786061	Fbxo22	40.4569	46.009	40.6844	43.9963	41.1032	44.8561	1.13723	1.0814	1.0913	1.10331	NO	Fbxo22
chr4	117255143	117285228	Fbxo41	1.96273	2.19278	0.958655	1.29344	2.7922	3.17244	1.11721	1.34923	1.13618	1.20087	NO	Fbxo41
chr1	80028873	80045666	Fbxo46	8.01753	9.06849	6.9337	8.0188	4.91378	5.32278	1.13108	1.1565	1.08323	1.1236	NO	Fbxo46
chr2	184230191	184309805	Fbxw7	8.24745	9.61506	8.94202	10.4471	7.79941	8.87204	1.16582	1.16832	1.13753	1.15722	NO	Fbxw7
chr19	26173771	26180675	Fbxw9	6.7414	8.42557	8.35623	9.4694	4.97994	6.45372	1.24983	1.13321	1.29594	1.22633	NO	Fbxw9
chr1	85003280	85046840	Fcgbp	1.39237	1.74168	1.42635	1.66271	2.82868	3.16017	1.25088	1.16571	1.11719	1.17793	NO	Fcgbp
chr2	28926093	29029271	Fcho2	7.25512	9.25662	6.47787	7.79165	6.89922	8.31461	1.27587	1.20281	1.20515	1.22795	NO	Fcho2
chr9	10798934	10801140	Fem1a	50.1624	57.4039	44.3996	48.5426	44.491	47.9657	1.14436	1.09331	1.0781	1.10526	NO	Fem1a
chr4	123865557	123962904	Fgd5	0.660229	0.998201	0.918018	1.27398	1.33655	2.05532	1.5119	1.38775	1.53778	1.47914	NO	Fgd5
chr1	72379705	72387301	Fiz1	8.44304	10.8165	10.1685	11.5655	7.81189	10.3431	1.28112	1.13739	1.32402	1.24751	NO	Fiz1
chr4	84752320	84768314	Fkbp14	6.63086	7.24988	8.0762	9.28878	9.17567	11.0137	1.09335	1.15014	1.20031	1.14794	NO	Fkbp14
chr4	87167514	87234198	Fkbp9	5.08324	6.04624	6.64991	9.15192	7.41167	9.36399	1.18945	1.37625	1.26341	1.27637	NO	Fkbp9
chr10	46153185	46172331	Flcn	58.1782	68.8547	60.3408	66.1158	58.4989	69.6184	1.18351	1.09571	1.19008	1.15643	NO	Flcn
chr10	46955460	46969468	Flii	31.1118	36.6057	29.4626	33.2978	28.5251	30.5769	1.17658	1.13017	1.07193	1.12623	NO	Flii
chr7	140981801	141033318	Fmnl3	6.46837	7.833	7.72188	9.44615	9.30343	11.1824	1.21097	1.2233	1.20196	1.21208	NO	Fmnl3
chr3	79570610	79610122	Fnbp4	24.6497	27.2962	19.4661	23.4412	23.8779	29.81	1.10736	1.20421	1.24844	1.18667	NO	Fnbp4
chr1	47605211	47687499	Fndc1	2.21299	3.16892	2.69991	3.49104	3.46301	5.17559	1.43196	1.29302	1.49453	1.40651	NO	No_Homolog
chr2	178223561	178334925	Fnip2	32.0517	35.7862	24.9771	28.6887	36.7495	40.6683	1.11651	1.1486	1.10664	1.12392	NO	Fnip2
chr17	34224308	34226941	Foxq1	8.88651	11.1471	9.99973	11.386	18.6324	20.8086	1.25438	1.13863	1.11679	1.16993	NO	Foxq1
chrX	19142671	19243293	Foxr2	1.39497	1.85015	0.544297	0.819337	0.491391	0.936483	1.3263	1.50531	1.90578	1.57913	NO	Foxr2
chr8	36401317	36410589	Foxred1	7.52114	9.73566	7.6181	9.20993	6.22084	8.0305	1.29444	1.20895	1.2909	1.26476	NO	NA
chr14	14438392	14853016	Fras1	2.49537	3.23804	1.09484	1.43712	2.16989	2.47952	1.29762	1.31262	1.14269	1.25098	NO	Fras1
chr17	77639052	77918210	Frmd4a	7.39413	8.27172	7.31472	8.75091	10.0321	12.201	1.11869	1.19634	1.2162	1.17708	NO	Frmd4a
chr14	37518171	37757576	Fryl	10.4343	12.3864	6.92142	8.92455	12.6549	14.3905	1.18709	1.28941	1.13715	1.20455	NO	Fryl
chr12	13655459	13668726	Fscn1	4.87251	6.81055	8.43025	11.1303	10.2465	15.0167	1.39775	1.32029	1.46554	1.39453	NO	Fscn1
chr8	132842034	132919110	Fyco1	3.40522	4.01801	2.65716	3.21082	3.93349	4.49482	1.17996	1.20837	1.14271	1.17701	NO	Fyco1
chr20	44436354	44630316	Fyn	6.39142	8.95509	6.05539	7.65435	5.01355	7.25327	1.40111	1.26405	1.44673	1.37063	NO	Fyn
chr11	71113931	71136694	Fyttd1	38.9024	43.1975	35.1956	41.8283	46.86	52.3091	1.11041	1.18845	1.11628	1.13838	NO	Fyttd1
chr10	90550147	90552057	Fzd2	5.14248	6.37326	6.20534	9.25191	11.3935	15.1773	1.23934	1.49096	1.3321	1.35413	NO	Fzd2
chr1	153589471	153598376	Fzd4	8.02805	10.9304	3.81305	4.86972	3.69986	4.88055	1.36153	1.27712	1.31912	1.31925	NO	Fzd4
chr7	77898329	77931034	Fzd6	27.1582	30.9606	23.1548	27.32	35.2919	39.7271	1.14001	1.17988	1.12567	1.14852	NO	Fzd6
chr17	62259910	62267239	Fzd8	1.16221	1.66945	1.19494	1.44247	2.75751	3.32636	1.43644	1.20715	1.20629	1.28329	NO	Fzd8
chr20	1955231	1984907	Gabbr1	14.3599	19.3028	10.4888	12.2806	10.5181	15.1631	1.34421	1.17083	1.44162	1.31889	NO	Gabbr1
chr14	84231473	84247371	Gal3st1	6.76866	7.41151	5.40269	6.0985	5.32805	6.14554	1.09497	1.12879	1.15343	1.12573	NO	Gal3st1
chr18	16105325	16187271	Galnt1	31.0155	35.1438	30.2515	35.1319	30.0439	35.7763	1.13311	1.16133	1.1908	1.16175	NO	Galnt1
chr4	6297255	6330765	Galnt11	31.017	35.0239	25.6085	28.1251	16.6272	18.5207	1.12918	1.09827	1.11388	1.11378	NO	Galnt11
chr3	112173907	112226886	Ganc	6.47165	8.19586	5.86321	7.24111	6.93231	7.70071	1.26643	1.23501	1.11084	1.20409	NO	Ganc
chr3	13751572	13825573	Gapvd1	19.2303	21.9082	15.8524	17.9097	18.8714	20.1021	1.13925	1.12978	1.06521	1.11142	NO	Gapvd1
chr18	14982604	15014764	Garem1	0.550729	1.20005	0.50146	0.827253	0.862102	1.46718	2.17902	1.64969	1.70186	1.84352	NO	NA
chr1	107234389	107363624	Gas2	1.57999	1.72463	1.3808	1.54919	1.33761	1.5027	1.09155	1.12196	1.12342	1.11231	NO	Gas2
chr4	27647005	27658533	Gatad1	52.3299	58.9641	44.7215	48.1317	48.4854	52.3345	1.12678	1.07625	1.07939	1.09414	NO	Gatad1
chr2	189654871	189735056	Gatad2b	5.99947	8.57314	5.42354	6.6657	8.38222	9.95142	1.42898	1.22903	1.18721	1.28174	NO	Gatad2b
chr10	74334972	74376374	Gdpd1	9.01716	10.7322	9.5502	10.6898	8.435	9.67222	1.19019	1.11933	1.14668	1.15207	NO	Gdpd1
chr2	27949195	27984045	Gfm2	10.9987	12.4946	8.03505	9.34838	7.43443	9.0187	1.13601	1.16345	1.2131	1.17085	NO	Gfm2
chr3	123573394	123582431	Gfra4	0.838808	0.933888	1.07835	1.17762	1.16913	1.2767	1.11335	1.09206	1.09201	1.09914	NO	Gfra4
chr10	88672834	88677181	Ghdc	11.8594	13.5443	11.0873	12.1997	10.1144	10.795	1.14207	1.10033	1.06728	1.10323	NO	Ghdc
chr8	27805139	27853080	Glb1l2	31.1542	34.3629	27.3448	30.4019	41.2153	49.4927	1.10299	1.1118	1.20083	1.13854	NO	Glb1l2
chr8	67006588	67073723	Glce	27.7871	31.1499	23.3946	25.2517	16.192	17.5329	1.12102	1.07938	1.08281	1.0944	NO	Glce
chr3	8498098	8530218	Gle1	6.06013	6.78725	4.56856	5.68142	3.98255	4.5845	1.11998	1.24359	1.15115	1.17158	NO	Gle1
chr5	150408075	150449252	Gmeb1	3.63044	4.43714	2.7093	3.20821	3.04357	4.16695	1.2222	1.18415	1.3691	1.25848	NO	Gmeb1
chr2	210896779	210936589	Gnai3	38.3183	43.4113	37.9318	40.7568	41.586	45.5008	1.13291	1.07448	1.09414	1.10051	NO	Gnai3
chr16	7097580	7103532	Gnl3	36.4572	39.4136	37.2526	41.2135	33.719	35.7096	1.08109	1.10632	1.05903	1.08215	NO	Gnl3
chr19	57614813	57640524	Gnpat	12.9987	14.7393	13.3216	15.6937	8.32816	9.91225	1.13391	1.17807	1.19021	1.1674	NO	Gnpat
chr3	23309318	23353439	Golga1	17.4762	19.1096	13.0017	15.5936	14.5479	17.2282	1.09347	1.19935	1.18424	1.15902	NO	Golga1
chr12	52510509	52558606	Golga3	20.1797	21.6799	16.0267	18.4004	20.7343	22.3255	1.07434	1.14811	1.07674	1.09973	NO	Golga3
chr2	174321303	174413847	Golim4	21.3295	26.5463	18.4483	21.8746	18.8296	22.2208	1.24458	1.18572	1.1801	1.20347	NO	Golim4
chr2	62360131	62389205	Golph3	53.0234	57.6658	47.9163	52.4468	61.7537	65.6063	1.08755	1.09455	1.06239	1.0815	NO	Golph3
chr2	188139730	188212902	Gon4l	9.18147	10.8639	7.32217	9.04877	8.84511	10.1823	1.18324	1.2358	1.15118	1.19008	NO	Gon4l
chr1	263246248	263269762	Got1	42.521	48.0076	43.657	46.3782	35.4655	39.1147	1.12903	1.06233	1.10289	1.09809	NO	Got1
chr6	1410461	1421506	Gpatch11	7.19829	7.99326	7.74704	8.49917	5.42638	6.02266	1.11044	1.09709	1.10989	1.1058	NO	Gpatch11
chr10	90421443	90501996	Gpatch8	11.4191	15.2135	10.0286	12.2427	14.3307	16.6807	1.33229	1.22079	1.16398	1.23902	NO	Gpatch8
chr9	99998275	100026818	Gpc1	17.3171	21.7078	18.4534	22.7468	27.8519	33.4775	1.25354	1.23266	1.20198	1.22939	NO	Gpc1
chr1	90063411	90094888	Gpi	90.9292	99.6576	115.339	122.633	117.691	124.916	1.09599	1.06324	1.06139	1.07354	NO	Gpi1
chr10	103341391	103354782	Gpr142	1.72561	2.3212	0.781815	1.04818	4.64996	5.74695	1.34515	1.3407	1.23591	1.30726	NO	Gpr142
chr4	132137793	132138926	Gpr27	4.88561	8.02397	4.78919	6.36632	3.5609	4.88267	1.64237	1.32931	1.37119	1.44762	NO	Gpr27
chr1	80125639	80136786	Gpr4	1.1952	1.73237	3.17119	4.16148	2.62427	3.5274	1.44944	1.31228	1.34415	1.36862	NO	Gpr4
chrX	106229474	106393457	Gprasp1	72.2125	87.0671	62.4981	68.1071	70.6133	81.043	1.20571	1.08975	1.1477	1.14772	NO	Gprasp1
chr10	109965942	109972083	Gps1	60.1999	65.615	61.8643	65.0319	56.328	60.837	1.08995	1.0512	1.08005	1.07373	NO	Gps1
chr10	56524327	56527447	Gps2	21.1219	24.045	24.6317	27.4735	12.5923	14.2879	1.13839	1.11537	1.13466	1.12947	NO	Gps2
chr7	126939819	127013455	Gramd4	6.74552	7.53048	5.70166	6.64698	7.90618	8.65063	1.11637	1.1658	1.09416	1.12544	NO	Gramd4
chr1	101819068	101859146	Grin2d	0.895609	1.18495	0.701149	0.864039	1.05042	1.21515	1.32307	1.23232	1.15682	1.2374	NO	Grin2d
chrX	15523929	15553702	Gripap1	35.3148	40.9738	34.8161	38.4606	23.3707	25.9201	1.16025	1.10468	1.10909	1.12467	NO	Gripap1
chr7	116889147	116894134	Gsdmd	4.4242	4.96409	4.29373	5.16734	3.90498	5.41707	1.12203	1.20346	1.38722	1.23757	NO	Gsdmd
chr10	59695403	59698398	Gsg2	0.900912	1.0517	1.03037	1.31887	0.896979	1.27166	1.16738	1.28	1.41771	1.28836	NO	Gsg2
chr3	151076254	151106557	Gss	12.8681	13.4663	14.3993	15.3626	14.48	15.5684	1.04649	1.0669	1.07517	1.06285	NO	Gss
chr2	238109758	238253326	Gstcd	2.89484	3.32482	2.9076	3.56478	1.80339	2.01396	1.14853	1.22602	1.11676	1.16377	NO	Gstcd
chr1	267617517	267640455	Gsto2	3.66095	3.97321	3.81641	4.29193	2.51053	2.6589	1.08529	1.1246	1.0591	1.08966	NO	Gsto2
chr2	248709433	248727819	Gtf2b	24.2611	26.473	25.7339	28.0757	19.6109	21.0762	1.09117	1.091	1.07472	1.08563	NO	Gtf2b
chr9	60999159	61033612	Gtf3c3	13.6609	15.2591	10.5982	11.4269	12.1213	12.775	1.11699	1.0782	1.05392	1.08304	NO	Gtf3c3
chr2	181045694	181103321	Gucy1a3	2.63043	3.0465	2.47549	3.67761	2.47155	3.39756	1.15817	1.48561	1.37467	1.33948	NO	Gucy1a3
chr7	134447578	134495858	Gxylt1	6.38484	7.29101	4.78163	5.79215	5.22084	5.96058	1.14192	1.21133	1.14169	1.16498	NO	Gxylt1
chr4	133179185	133263493	Gxylt2	0.559963	0.717725	0.475551	0.543815	0.69552	0.839747	1.28174	1.14355	1.20737	1.21088	NO	Gxylt2
chr20	31352924	31402483	H2afy2	3.17848	3.42527	2.76114	2.87592	1.75098	1.9556	1.07765	1.04157	1.11686	1.07869	NO	H2afy2
chr5	166913734	167030441	H6pd	22.126	30.6258	20.522	24.6254	20.0719	25.6891	1.38415	1.19995	1.27985	1.28798	NO	H6pd
chr20	50652489	50783937	Hace1	8.81011	10.0068	7.40473	9.16829	8.04582	9.08238	1.13583	1.23817	1.12883	1.16761	NO	Hace1
chr16	7720047	7758119	Hacl1	17.7933	18.8885	15.664	17.3764	17.2186	19.1304	1.06155	1.10932	1.11103	1.09396	NO	Hacl1
chr1	89113045	89124971	Haus5	3.73143	4.48636	3.44344	4.73557	2.27181	3.10924	1.20232	1.37525	1.36862	1.31539	NO	Haus5
chr6	51231479	51257699	Hbp1	34.7861	38.4059	31.2179	35.7456	29.9796	32.2073	1.10406	1.14504	1.07431	1.1078	NO	Hbp1
chr18	31072958	31094370	Hdac3	30.8096	33.9194	34.2866	38.6704	30.2599	32.7583	1.10094	1.12786	1.08256	1.10379	NO	Hdac3
chr2	187269241	187284670	Hdgf	40.9293	44.7069	46.5622	50.0545	49.9434	52.7251	1.0923	1.075	1.0557	1.07433	NO	Hdgf
chr1	13713152	13719970	Hebp2	1.61005	1.90623	2.05709	2.25391	1.63232	1.93103	1.18396	1.09568	1.183	1.15421	NO	Hebp2
chr1	13036909	13050646	Heca	5.03403	6.66615	4.60778	5.69526	6.10752	7.72064	1.32422	1.23601	1.26412	1.27478	NO	Heca
chr1	255186729	255254307	Hectd2	2.52941	2.75458	1.93267	2.14753	1.66925	1.83549	1.08902	1.11117	1.09959	1.09993	NO	Hectd2
chr4	89078594	89169150	Herc3	14.4992	16.7861	12.155	13.1954	17.2814	18.6277	1.15773	1.08559	1.0779	1.10707	NO	Herc3
chr5	140923914	140940905	Heyl	3.35029	5.05085	5.1253	6.94099	5.4269	7.35848	1.50759	1.35426	1.35593	1.40592	NO	Heyl
chr1	256101994	256107581	Hhex	3.45394	4.0415	4.62404	5.72027	4.99673	6.40618	1.17011	1.23707	1.28207	1.22975	NO	Hhex
chr6	96810868	96856303	Hif1a	43.312	46.1671	40.47	44.9004	43.9897	47.3945	1.06592	1.10947	1.0774	1.08426	NO	Hif1a
chr8	48626398	48638012	Hinfp	7.57596	8.73329	6.65886	8.03923	5.48112	7.48364	1.15276	1.2073	1.36535	1.2418	NO	Hinfp
chr1	29413425	29423288	Hint3	20.8004	22.2524	22.403	23.2471	13.9705	14.6293	1.06981	1.03768	1.04716	1.05155	NO	Hint3
chr12	24180795	24315373	Hip1	3.62468	4.54585	3.10657	4.02719	5.03419	6.002	1.25414	1.29634	1.19225	1.24758	NO	Hip1
chr13	102637967	102643376	Hlx	1.6856	2.41941	2.22373	2.87867	4.09259	5.00611	1.43534	1.29453	1.22321	1.31769	NO	Hlx
chr2	27470379	27500654	Hmgcr	31.2652	33.2189	20.9921	23.004	67.1527	70.9895	1.06249	1.09584	1.05713	1.07182	NO	Hmgcr
chr10	14304108	14324170	Hn1l	44.5984	50.0964	48.329	51.7999	41.3904	45.784	1.12328	1.07182	1.10615	1.10042	NO	Hn1l
chr3	159902441	159965003	Hnf4a	3.6333	4.4564	4.1443	4.97765	5.94849	6.58874	1.22654	1.20108	1.10763	1.17842	NO	Hnf4a
chr4	149957143	149978896	Hnrnpf	112.419	118.579	118.557	129.419	103.547	112.301	1.05479	1.09161	1.08454	1.07698	NO	Hnrnpf
chr17	6664730	6676753	Hnrnpk	150.523	160.591	172.946	182.289	142.543	150.799	1.06689	1.05402	1.05792	1.05961	NO	Hnrnpk
chr2	22909550	23012303	Homer1	0.841631	1.01271	0.835175	1.15079	0.92292	1.10454	1.20328	1.3779	1.19678	1.25932	NO	Homer1
chr16	70710347	70828640	Hook3	7.00419	7.96706	4.21654	4.95583	5.95628	6.53882	1.13747	1.17533	1.0978	1.13687	NO	Hook3
chr19	52209403	52225486	Hsdl1	14.5411	15.6161	14.6595	15.177	14.0339	14.7302	1.07393	1.0353	1.04962	1.05295	NO	Hsdl1
chr8	44989326	44993263	Hspa8	193.057	208.078	288.074	306.92	202.743	209.616	1.0778	1.06542	1.0339	1.05904	NO	Hspa8
chr12	23839390	23841051	Hspb1	8.22634	10.2525	17.2825	23.0206	15.1554	19.8252	1.2463	1.33202	1.30813	1.29548	NO	Hspb1
chr5	155812096	155913751	Hspg2	3.88057	5.6345	3.87991	6.22829	5.2217	6.82787	1.45198	1.60527	1.3076	1.45495	NO	NA
chr12	6322685	6379288	Hsph1	66.8432	72.8591	74.7928	86.9484	35.8988	38.6752	1.09	1.16252	1.07734	1.10995	NO	Hsph1
chr14	80248140	80276534	Htra3	6.63855	9.07932	10.2804	15.0012	7.2465	10.3896	1.36767	1.4592	1.43373	1.4202	NO	Htra3
chr1	35280481	35322769	Ice1	11.0633	14.0581	10.1304	12.3167	12.2959	14.0882	1.27069	1.21582	1.14576	1.21076	NO	NA
chr8	59164601	59183899	Idh3a	25.6323	28.4331	28.0224	30.9312	22.3161	23.9403	1.10927	1.1038	1.07278	1.09529	NO	Idh3a
chr13	72742210	72744302	Ier5	24.673	27.3564	21.6006	28.3993	21.613	27.2216	1.10876	1.31475	1.2595	1.22767	NO	Ier5
chr4	157659115	157676335	Iffo1	26.0814	31.9156	26.7856	30.779	24.124	32.0113	1.22369	1.14909	1.32694	1.23324	NO	Iffo1
chr11	31640407	31666839	Ifnar1	10.0785	11.1995	10.1444	11.0284	9.06101	10.3812	1.11123	1.08715	1.1457	1.11469	NO	Ifnar1
chr10	14373668	14461509	Ift140	13.7216	16.9182	9.32908	10.3634	7.80794	9.84162	1.23296	1.11087	1.26046	1.20143	NO	Ift140
chr6	26390686	26485459	Ift172	6.88058	7.84084	6.00595	6.8062	6.93404	7.65059	1.13956	1.13324	1.10334	1.12538	NO	Ift172
chr2	165505791	165600793	Ift80	6.96056	7.42697	4.82978	5.3669	6.14015	6.95572	1.06701	1.11121	1.13283	1.10368	NO	Ift80
chr12	39420152	39508219	Ift81	8.75357	9.22289	7.57872	8.32177	6.52848	7.17788	1.05362	1.09804	1.09947	1.08371	NO	Ift81
chr2	149535199	149564180	Igsf10	2.59273	3.42557	1.50518	1.96964	4.0745	4.76506	1.32122	1.30858	1.16948	1.26643	NO	Igsf10
chr7	31784381	31803200	Ikbip	12.9166	14.8894	11.1019	14.5901	13.4053	17.0805	1.15274	1.3142	1.27416	1.24703	NO	Ikbip
chr7	3061422	3098142	Ikzf4	0.761027	1.39023	0.858117	1.28761	0.856424	1.95278	1.82678	1.50051	2.28015	1.86915	NO	NA
chr1	201961524	201981250	Ikzf5	11.323	12.2402	8.9861	9.82662	11.0056	11.9293	1.081	1.09354	1.08393	1.08616	NO	Ikzf5
chr17	70451861	70481838	Il15ra	1.09609	1.24823	0.979561	1.08788	0.698022	0.880065	1.1388	1.11058	1.2608	1.17006	NO	Il15ra
chr1	170578941	170585192	Ilk	53.8171	61.7581	63.0933	68.1436	61.4306	66.9323	1.14756	1.08005	1.08956	1.10572	NO	Ilk
chr17	90191119	90218013	Impad1	12.5807	13.9795	11.1851	12.7794	14.9824	16.0132	1.11119	1.14254	1.0688	1.10751	NO	Impad1
chr16	47714756	47725836	Ing2	10.3712	12.9786	11.3257	13.1979	13.2126	16.1354	1.25141	1.1653	1.22121	1.21264	NO	Ing2
chr9	100932476	100952401	Ing5	9.56757	10.9331	8.63394	9.36859	8.22429	8.87054	1.14273	1.08509	1.07858	1.10213	NO	NA
chr9	94745220	94850778	Inpp5d	1.75824	2.12164	2.01964	2.456	1.42345	1.81947	1.20668	1.21606	1.27821	1.23365	NO	Inpp5d
chr10	63731679	63820967	Inpp5k	26.0294	30.4354	24.5092	28.5109	32.5778	35.5871	1.16927	1.16327	1.09237	1.14164	NO	Inpp5k
chrX	158835334	158887105	Ints6l	8.49214	9.63474	6.49488	7.46934	10.8867	13.4762	1.13455	1.15004	1.23786	1.17415	NO	NA
chr13	110257571	110311678	Ints7	14.0563	17.1678	10.8096	12.4559	15.9489	17.9379	1.22136	1.1523	1.12471	1.16612	NO	Ints7
chr13	52203382	52256196	Ipo9	30.7692	37.8484	27.1613	31.4848	27.7962	31.8884	1.23007	1.15918	1.14722	1.17882	NO	Ipo9
chr5	135351767	135390363	Ipp	14.3627	15.1979	11.3932	12.9539	12.4184	13.5134	1.05815	1.13699	1.08818	1.09444	NO	Ipp
chr4	123307731	123455221	Iqsec1	2.22773	3.85518	2.25872	3.22518	4.0255	5.25721	1.73054	1.42788	1.30598	1.48813	NO	Iqsec1
chr4	153948052	154044493	Iqsec3	1.7835	2.27651	1.62198	2.23105	3.83039	4.5357	1.27643	1.37551	1.18414	1.27869	NO	Iqsec3
chr19	54314859	54336643	Irf8	2.00416	2.63144	2.03524	2.56686	0.878475	1.14529	1.31299	1.26121	1.30372	1.29264	NO	Irf8
chr3	150660665	150752016	Itch	19.135	20.763	14.7187	17.2339	22.0807	24.3416	1.08508	1.17089	1.10239	1.11945	NO	Itch
chr3	71113269	71205978	Itgav	14.0153	15.9382	11.62	13.2037	14.08	15.9381	1.1372	1.13629	1.13197	1.13515	NO	Itgav
chrX	78490872	78496814	Itm2a	5.93322	7.14282	5.26545	7.56655	5.97345	7.81092	1.20387	1.43702	1.3076	1.31616	NO	Itm2a
chr3	123209611	123221266	Itpa	47.3524	49.7721	55.9209	59.9456	36.9866	39.729	1.0511	1.07197	1.07415	1.06574	NO	Itpa
chr4	180419367	180800221	Itpr2	7.67762	9.53083	4.85063	5.77875	6.39192	7.22027	1.24138	1.19134	1.12959	1.18744	NO	Itpr2
chr1	188136586	188143386	Itpripl2	2.70511	3.38937	1.63361	2.23793	3.68698	5.11283	1.25295	1.36993	1.38673	1.33654	NO	Itpripl2
chr5	119982503	120091452	Jak1	21.5715	24.4781	20.9884	24.4316	21.4355	24.6159	1.13474	1.16405	1.14837	1.14905	NO	Jak1
chr19	26088313	26096462	Junb	21.2824	24.7374	28.4786	31.431	30.0047	33.8363	1.16234	1.10367	1.1277	1.13124	NO	Junb
chr8	22792000	22821459	Kank2	11.6185	13.4353	10.8498	13.4271	13.7221	16.4937	1.15637	1.23754	1.20199	1.19863	NO	Kank2
chr7	140130215	140213686	Kansl2	31.7451	38.3132	31.332	36.1672	31.2258	35.4727	1.2069	1.15432	1.13601	1.16574	NO	Kansl2
chr16	73942669	74023105	Kat6a	8.01302	11.1246	6.30297	7.58977	8.32735	10.0335	1.38831	1.20416	1.20488	1.26578	NO	Kat6a
chr12	7495436	7550205	Katnal1	1.00759	1.2546	0.581754	1.01275	0.771419	1.09612	1.24516	1.74085	1.42092	1.46898	NO	Katnal1
chr3	79728759	79735838	Kbtbd4	11.6472	12.5968	11.7783	12.5223	10.0011	10.6134	1.08153	1.06316	1.06123	1.06864	NO	NA
chr15	61731574	61733331	Kbtbd6	2.08299	2.5624	1.2046	1.38574	2.8082	3.10201	1.23015	1.15037	1.10463	1.16172	NO	Zbtbd6
chr5	2975934	3431497	Kcnb2	6.3383	7.56318	4.46842	5.2392	4.72351	5.98235	1.19325	1.17249	1.2665	1.21075	NO	Kcnb2
chr9	84688873	84693066	Kcne4	1.09284	1.28272	0.76807	0.998496	1.50647	1.88121	1.17375	1.30001	1.24876	1.24084	NO	Kcne4
chr10	99429337	99442520	Kcnj2	1.88277	2.44038	1.51289	2.03239	1.83408	2.26896	1.29617	1.34338	1.23711	1.29222	NO	Kcnj2
chr13	107689716	107886476	Kcnk2	0.74934	0.865744	0.378523	0.532118	5.28041	5.86209	1.15534	1.40577	1.11016	1.22376	NO	Kcnk2
chr12	47992079	48010531	Kctd10	16.7416	20.0106	18.6108	22.0511	18.7805	20.5744	1.19526	1.18485	1.09552	1.15854	NO	Kctd10
chr19	37338399	37370438	Kctd19	1.55129	1.80168	0.809507	0.956125	1.2738	1.41856	1.16141	1.18112	1.11364	1.15206	NO	Kctd19
chr20	6171919	6222818	Kctd20	11.7343	14.5745	11.6008	14.0161	15.4518	17.3251	1.24204	1.2082	1.12124	1.19049	NO	Kctd20
chr14	61912193	62158730	Kctd8	1.84202	2.36939	2.28401	2.64291	0.758772	1.13351	1.2863	1.15714	1.49387	1.31244	NO	Kctd8
chr8	57964988	57982605	Kdelc2	10.888	12.3084	10.392	12.7045	8.46674	9.79552	1.13046	1.22253	1.15694	1.16997	NO	Kdelc2
chr18	27592755	27631129	Kdm3b	12.4168	15.4721	9.4952	11.9194	13.0274	15.3337	1.24607	1.25531	1.17704	1.22614	NO	Kdm3b
chr1	196838460	196854192	Kdm8	5.27516	6.94738	5.42199	6.71881	4.27747	6.07036	1.317	1.23918	1.41915	1.32511	NO	Kdm8
chr14	34727633	34787131	Kdr	2.63587	3.27403	3.72448	4.63151	6.52178	8.29108	1.24211	1.24353	1.27129	1.25231	NO	Kdr
chr15	34551556	34563729	Khnyn	10.5974	12.7581	6.58154	8.54417	8.34417	11.381	1.20389	1.2982	1.36394	1.28868	NO	Khnyn
chr17	18151582	18335027	Kif13a	2.35805	2.79831	2.38295	2.75749	1.69677	2.2551	1.1867	1.15717	1.32906	1.22431	NO	Kif13a
chr2	38145507	38208765	Kif2a	8.90081	10.4304	8.1599	9.78121	10.4136	11.2974	1.17185	1.19869	1.08487	1.1518	NO	Kif2a
chr14	35072131	35149638	Kit	24.3852	30.1009	20.8954	24.9684	21.7703	25.0876	1.23439	1.19492	1.15238	1.1939	NO	Kit
chr6	136330151	136373716	Klc1	38.87	43.9938	32.6289	39.451	32.4088	37.4653	1.13182	1.20908	1.15602	1.16564	NO	Klc1
chr7	77156010	77162096	Klf10	16.2534	18.6476	16.5205	18.9365	11.9048	13.006	1.1473	1.14624	1.0925	1.12868	NO	Klf10
chr15	83703796	83722921	Klf5	0.541184	0.918286	0.763928	1.1965	2.30676	2.79511	1.69681	1.56625	1.2117	1.49159	NO	Klf5
chr8	117232047	117236792	Klhdc8b	5.41458	7.17169	3.83562	5.2271	10.1747	12.7714	1.32451	1.36278	1.25521	1.31417	NO	Klhdc8b
chr8	118668809	118737672	Klhl18	5.80752	7.39062	5.51414	6.55507	4.92866	6.81421	1.27259	1.18878	1.38257	1.28131	NO	Klhl18
chr13	78912361	78957226	Klhl20	5.20517	5.52618	3.97517	4.24304	3.65056	3.98677	1.06167	1.06739	1.0921	1.07372	NO	Klhl20
chr14	7169517	7215025	Klhl8	7.63606	8.43343	7.09202	7.76761	12.4132	13.5523	1.10442	1.09526	1.09177	1.09715	NO	Klhl8
chr5	107323258	107327442	Klhl9	40.2227	44.6196	34.121	37.5319	46.913	50.0822	1.10932	1.09997	1.06755	1.09228	NO	Klhl9
chr8	49110407	49185881	Kmt2a	8.04007	10.2532	5.2323	7.01576	8.94599	10.0862	1.27527	1.34086	1.12746	1.24786	NO	Kmt2a
chr1	219000360	219050211	Kmt5b	11.4788	14.6234	8.29473	9.96673	10.2918	13.4728	1.27395	1.20157	1.30909	1.26153	NO	NA
chr14	85436738	85503661	Kremen1	6.16107	9.15221	6.05759	7.91061	16.1083	19.1313	1.48549	1.3059	1.18767	1.32635	NO	Kremen1
chr7	54756043	54767477	Krr1	12.9805	15.5401	12.0721	13.6031	9.19286	10.5854	1.19719	1.12683	1.15148	1.1585	NO	Krr1
chr10	88055843	88060560	Krt19	59.5023	63.4272	63.3363	71.3477	36.8953	39.5884	1.06596	1.12649	1.07299	1.08848	NO	Krt19
chr7	142988530	143015932	Krt80	9.76321	11.295	6.2551	7.25714	2.91036	3.48147	1.15689	1.1602	1.19623	1.17111	NO	Krt80
chr10	66323704	66342469	Ksr1	1.82494	2.99625	1.37668	1.91249	1.81874	2.4521	1.64184	1.38921	1.34824	1.45976	NO	Ksr1
chr10	66346100	66482396	Ksr1	2.78108	3.50687	1.98542	2.48904	2.16283	2.97943	1.26098	1.25366	1.37756	1.2974	NO	Ksr1
chr3	175553042	175601112	Lama5	2.44544	3.37094	2.11333	3.10821	5.4798	7.2661	1.37846	1.47076	1.32598	1.39173	NO	Lama5
chr8	117268335	117280517	Lamb2	5.03504	6.35382	5.25283	7.41952	7.38716	9.20468	1.26192	1.41248	1.24604	1.30681	NO	Lamb2
chr13	70656727	70783515	Lamc1	16.4011	19.8476	15.1685	20.6897	17.7369	21.3284	1.21014	1.36399	1.20249	1.25887	NO	Lamc1
chr5	126812168	126821437	Ldlrad1	1.95739	2.87901	1.87119	2.51851	0.717794	1.26698	1.47084	1.34594	1.76511	1.5273	NO	Ldlrad1
chr1	73720373	73722931	Leng9	5.05081	6.74657	5.92465	7.14921	5.32872	6.35263	1.33574	1.20669	1.19215	1.24486	NO	NA
chr8	82380906	82405293	Leo1	16.5648	19.5046	16.3618	18.5933	15.1149	17.5246	1.17748	1.13639	1.15942	1.15776	NO	No_Homolog
chr16	71241312	71261841	Letm2	6.01488	6.70592	5.28713	6.44732	4.83235	6.2823	1.11489	1.21944	1.30005	1.21146	NO	Letm2
chr17	66487451	66515316	Lgals8	20.2372	21.6406	20.479	21.3823	19.5585	22.102	1.06935	1.04411	1.13004	1.08117	NO	Lgals8
chr10	64737022	64760195	Lgals9	2.02794	2.90042	2.14643	3.05469	3.1964	3.9069	1.43023	1.42315	1.22228	1.35855	NO	No_Homolog
chr1	75356212	75394757	Lig1	3.74045	4.56227	4.81783	6.35267	2.94761	4.37347	1.21971	1.31858	1.48374	1.34067	NO	Lig1
chr16	85331771	85339496	Lig4	25.1609	33.5303	15.8926	18.6146	17.7589	22.6956	1.33264	1.17128	1.27799	1.26063	NO	Lig4
chr1	73609570	73619568	Lilrb3	2.30961	2.11937	1.43119	1.30806	1.77358	1.67559	0.91763	0.913965	0.944752	0.925449	NO	NA
chr1	82248031	82266727	Lipe	1.08064	1.49998	1.42596	1.83642	0.841205	1.02207	1.38804	1.28785	1.21501	1.29697	NO	Lipe
chr1	165170645	165172972	Lipt2	1.77358	2.282	2.30911	3.09604	1.55223	2.09345	1.28666	1.3408	1.34868	1.32538	NO	Lipt2
chr10	46940873	46955524	Llgl1	12.5316	15.0362	13.1717	15.1847	13.0967	14.8756	1.19986	1.15283	1.13583	1.16284	NO	Llgl1
chr4	2116094	2274158	Lmbr1	5.99582	7.21185	5.41197	6.34019	6.33298	8.19106	1.20281	1.17151	1.2934	1.22257	NO	Lmbr1
chr2	58534458	58595897	Lmbrd2	12.5372	13.3289	9.04458	10.0404	15.2876	16.7764	1.06315	1.1101	1.09739	1.09021	NO	Lmbrd2
chr1	173728183	173764288	Lmo1	10.4722	11.7596	7.52019	8.16284	1.06796	1.25864	1.12293	1.08546	1.17855	1.12898	NO	Lmo1
chr8	55039731	55050259	LOC100151767	14.3403	15.691	11.4089	13.6016	12.0362	13.9795	1.09418	1.19219	1.16145	1.14928	NO	AU019823
chr16	31865712	31948168	LOC100360205	7.82372	10.51	8.67663	10.4783	11.8509	14.2262	1.34335	1.20765	1.20043	1.25048	NO	Palld
chr9	66305088	66310054	LOC100360552	0.681525	0.831379	0.638574	0.924635	1.32415	1.5732	1.21988	1.44797	1.18809	1.28531	NO	Fzd7
chr9	69790829	69791199	LOC100360841	7.3509	7.91241	7.77694	8.90312	1.84974	2.08025	1.07639	1.14481	1.12462	1.11527	NO	Rpl37
chr1	77813376	77813876	LOC100360843	9.02716	11.2473	9.71011	11.2688	6.0923	7.08774	1.24594	1.16052	1.16339	1.18995	NO	NA
chr3	9095895	9096496	LOC100361008	2.22929	2.45508	3.45133	3.77589	1.07805	1.34053	1.10128	1.09404	1.24348	1.14627	NO	No_Homolog
chr2	165486086	165489356	LOC100362176	6.46378	7.5598	5.03317	6.41847	3.20423	4.22044	1.16956	1.27523	1.31714	1.25398	NO	1110032F04Rik
chr6	59299896	59301508	LOC100362999	11.7959	13.5617	14.2467	15.5376	10.5394	11.6692	1.1497	1.09061	1.1072	1.11584	NO	NA
chr6	136473683	136475156	LOC100363116	4.15642	5.21908	3.89633	5.18959	3.6193	4.66785	1.25567	1.33192	1.28971	1.29243	NO	3110040N11Rik
chr14	100513753	100515443	LOC100363335	10.763	11.5864	11.8057	12.2849	9.07248	9.88568	1.0765	1.04059	1.08963	1.06891	NO	NA
chr3	103192670	103193343	LOC100363452	42.8257	44.8774	43.0996	45.71	33.4121	35.1805	1.04791	1.06057	1.05293	1.0538	NO	No_Homolog
chr4	40419069	40420713	LOC100363521	23.5723	25.2002	31.2637	33.993	24.0943	25.867	1.06906	1.0873	1.07357	1.07664	NO	NA
chr6	17477777	17542849	LOC100909597	21.9532	24.6219	16.6969	20.1079	21.7101	24.1432	1.12156	1.20429	1.11207	1.14597	NO	NA
chr1	11982218	11995177	LOC100909599	1.34225	1.5895	0.855822	1.11274	1.47204	1.63878	1.18421	1.3002	1.11327	1.19922	NO	NA
chr4	149902278	149909841	LOC100909657	8.05912	9.23067	6.60266	7.42844	2.83912	3.29956	1.14537	1.12507	1.16218	1.1442	NO	NA
chrUn_AABR07024203v1	52690	55785	LOC100909847	1.66981	1.99115	0.821767	1.05958	1.15361	1.57194	1.19244	1.2894	1.36263	1.28149	NO	NA
chr17	62997447	63002835	LOC100909849	1.43146	2.05128	1.36391	1.68071	3.43495	4.13922	1.43299	1.23228	1.20503	1.2901	NO	Fzd8
chr2	55055274	55109260	LOC100909878	15.8973	14.0274	19.2241	15.666	13.9917	12.4877	0.882375	0.814913	0.892512	0.863267	NO	No_Homolog
chr8	106862181	107381088	LOC100910021	7.26694	8.8512	6.00956	8.08118	6.32109	7.32877	1.21801	1.34472	1.15942	1.24072	NO	NA
chr14	1567713	1596004	LOC100910143	6.75968	7.24024	4.65187	4.92845	5.00494	5.60962	1.07109	1.05946	1.12082	1.08379	NO	Pigg
chrUn_KL568295v1	23389	25032	LOC100910422	6.30623	9.09943	5.78909	7.3967	9.75818	11.4963	1.44293	1.2777	1.17812	1.29958	NO	NA
chr8	122734058	122736640	LOC100910525	0.976797	1.13429	1.14906	1.47787	0.882042	1.09375	1.16123	1.28615	1.24002	1.22914	NO	NA
chr1	255478794	255532143	LOC100910717	10.0186	11.1125	7.49575	9.0183	10.7437	12.0834	1.10918	1.20312	1.1247	1.14567	NO	Tnks2
chr12	21764829	21774163	LOC100910838	1.65349	2.35388	1.7083	2.15944	2.5989	3.05858	1.42358	1.26409	1.17688	1.28818	NO	NA
chr8	124157406	124159988	LOC100910986	0.948576	1.10542	1.17488	1.46547	0.836005	1.06942	1.16535	1.24734	1.27921	1.23063	NO	NA
chr1	54719895	54748876	LOC100911027	6.49944	9.41479	3.57673	5.2177	3.96047	4.9885	1.44855	1.45879	1.25957	1.38897	NO	NA
chr3	112519789	112524281	LOC100911166	1.59727	1.86617	1.23761	1.69819	1.32259	1.68526	1.16835	1.37215	1.27421	1.27157	NO	No_Homolog
chr7	2350068	2354108	LOC100911319	6.39295	8.48899	7.24256	9.35417	15.1806	17.4853	1.32787	1.29156	1.15182	1.25708	NO	Zfp36l2
chr8	23176910	23197896	LOC100911320	2.32761	2.55573	1.91327	2.18278	1.5663	1.86463	1.09801	1.14086	1.19047	1.14311	NO	No_Homolog
chr18	29717315	29775571	LOC100911326	6.66292	8.16257	4.69352	5.44034	7.37637	8.39032	1.22507	1.15912	1.13746	1.17388	NO	NA
chr12	36201326	36203396	LOC100911699	12.3339	15.9232	9.70169	11.0192	9.5053	11.5172	1.29101	1.1358	1.21166	1.21282	NO	Zfp664
chr1	75224143	75264441	LOC100911727	3.90542	4.68807	4.42079	5.45557	3.08807	3.66805	1.2004	1.23407	1.18781	1.20743	NO	Lig1
chr1	263004834	263016320	LOC100911779	5.65356	5.96933	5.67767	6.19535	4.85761	5.15846	1.05585	1.09118	1.06193	1.06966	NO	NA
chr1	257720824	257730952	LOC100911865	2.4143	2.83339	2.43112	2.78239	2.58783	2.95889	1.17359	1.14449	1.14339	1.15382	NO	NA
chr12	10963300	10967325	LOC100912059	2.87666	3.45269	2.68046	3.11017	3.23733	3.64608	1.20024	1.16031	1.12626	1.16227	NO	No_Homolog
chr10	62480601	62483619	LOC100912068	0.900642	1.15737	1.08798	1.55656	2.01801	2.79059	1.28505	1.43069	1.38284	1.36619	NO	Hic1
chr19	59913193	59914417	LOC100912076	2.2174	2.39792	1.30035	1.43711	2.0122	2.1759	1.08141	1.10517	1.08135	1.08931	NO	Haus2
chr7	145435584	145450365	LOC100912282	13.0496	16.0608	12.4259	13.9928	10.1878	12.1295	1.23076	1.1261	1.1906	1.18248	NO	Calcoco1
chr4	24612185	24640663	LOC100912481	51.219	59.0155	51.2617	58.547	49.0426	59.6818	1.15222	1.14212	1.21694	1.17043	NO	No_Homolog
chr11	82876099	82886061	LOC100912498	3.3514	4.35523	3.18989	4.00066	5.45964	6.54489	1.29952	1.25417	1.19878	1.25082	NO	Fam131a
chr5	146318373	146342159	LOC100912611	4.75096	7.56419	5.02188	6.57355	3.93684	5.19839	1.59214	1.30898	1.32045	1.40719	NO	NA
chr12	47394762	47421917	LOC102546369	2.39197	2.76378	2.72508	2.91803	9.06668	10.2117	1.15544	1.0708	1.12628	1.11751	NO	NA
chr4	80333450	80354224	LOC102546410	1.41589	2.02652	1.55049	2.10441	0.808525	1.0238	1.43127	1.35725	1.26625	1.35159	NO	NA
chr17	72232584	72234721	LOC102546431	0.540169	0.849244	0.479327	0.702368	0.433294	0.644245	1.57218	1.46532	1.48685	1.50812	NO	NA
chr6	143469700	143662917	LOC102546716	5.1255	7.13768	6.3054	7.3975	4.14027	6.04397	1.39258	1.1732	1.4598	1.34186	NO	Nucks1
chr2	196160697	196161673	LOC102547008	4.24573	3.92578	4.13591	3.87595	2.43678	2.23917	0.924641	0.937146	0.918903	0.926897	NO	NA
chr18	32557268	32570049	LOC102547511	0.403179	0.751932	0.736342	1.35954	1.91303	2.9268	1.86501	1.84634	1.52993	1.74709	NO	NA
chr18	52033279	52040059	LOC102547544	5.42906	7.77282	3.58162	4.92808	2.78128	3.78642	1.43171	1.37593	1.3614	1.38968	NO	NA
chr2	115928629	115929281	LOC102547647	2.37241	2.84187	0.712543	1.18791	1.006	1.57179	1.19788	1.66714	1.56241	1.47581	NO	NA
chr3	118039696	118042469	LOC102548101	6.71597	7.7245	4.60662	5.53231	6.12267	6.72761	1.15017	1.20095	1.0988	1.14997	NO	NA
chr4	114881322	114885927	LOC102548304	3.39082	4.7695	1.96997	2.91759	2.23884	3.15511	1.40659	1.48103	1.40926	1.43229	NO	NA
chr6	75621337	75626676	LOC102548522	3.94233	4.34486	3.4361	3.79828	3.27067	3.81734	1.1021	1.1054	1.16714	1.12488	NO	NA
chr1	183729688	183733731	LOC102548665	0.467366	0.639668	0.651574	0.73336	0.579435	0.721331	1.36867	1.12552	1.24489	1.24636	NO	NA
chr17	43626081	43626568	LOC102549173	1.03852	0.777082	1.07268	0.8572	1.1777	0.852042	0.748258	0.799121	0.723482	0.756954	NO	No_Homolog
chr1	65114309	65166169	LOC102549498	1.19497	1.55726	1.32168	1.80269	1.06291	1.24423	1.30318	1.36393	1.17059	1.27923	NO	NA
chr2	234375075	234486639	LOC102549542	1.66386	1.84649	1.71962	2.00827	3.40873	3.61646	1.10976	1.16786	1.06094	1.11285	NO	Elovl6
chr1	215881009	215939811	LOC102549750	11.7609	14.3548	9.23942	10.3911	2.71808	3.26151	1.22055	1.12465	1.19993	1.18171	NO	NA
chr1	282479755	282513140	LOC102550291	2.34873	2.83757	2.42207	2.80188	2.01069	2.21108	1.20813	1.15681	1.09967	1.15487	NO	No_Homolog
chr17	29439042	29552773	LOC102550385	14.4735	16.5643	14.4303	17.4658	7.84932	10.6712	1.14446	1.21035	1.3595	1.2381	NO	Lyrm4
chr1	87148836	87160644	LOC102550585	2.3085	2.94533	1.17093	1.57916	1.04556	1.56342	1.27586	1.34863	1.4953	1.37327	NO	NA
chr2	200546954	200610970	LOC102550892	1.94705	2.40486	1.96813	2.50703	2.14461	2.44761	1.23513	1.27381	1.14129	1.21674	NO	Zfp697
chr13	110808071	110822095	LOC102551140	3.82878	4.32409	3.64222	4.01404	3.24165	3.76614	1.12936	1.10209	1.1618	1.13108	NO	NA
chr2	183811542	183860497	LOC102551266	3.19476	4.16583	2.37233	2.91722	4.31191	5.32503	1.30396	1.22969	1.23496	1.2562	NO	NA
chr9	37782368	37792749	LOC102551518	2.25572	2.96815	2.25263	3.05363	3.19167	3.9146	1.31583	1.35559	1.2265	1.29931	NO	No_Homolog
chr10	13893404	13893942	LOC102551976	2.22731	1.77643	3.33286	2.30221	3.09041	2.267	0.797567	0.690762	0.733561	0.74063	NO	NA
chr10	111124549	111498516	LOC102551980	2.35165	2.84325	2.77013	3.30813	1.89355	2.11697	1.20904	1.19421	1.11799	1.17375	NO	NA
chr6	93445847	93461551	LOC102552179	12.5528	13.4904	8.5758	9.43384	10.6412	11.5753	1.07469	1.10005	1.08778	1.08751	NO	NA
chr8	13878950	13898863	LOC102552294	0.169644	0.569033	0.214502	0.512892	0.418455	0.810235	3.35428	2.39108	1.93625	2.56054	NO	NA
chr15	47194424	47208438	LOC102553493	1.08681	1.40158	0.421144	0.553658	1.79285	2.09825	1.28963	1.31465	1.17034	1.25821	NO	NA
chr3	64269817	64650323	LOC102553814	2.10801	3.09637	2.05082	2.53308	1.19877	2.08322	1.46886	1.23516	1.73779	1.4806	NO	NA
chr5	57896583	57902687	LOC102553821	10.9455	17.8262	6.26339	9.87217	6.80111	11.1274	1.62863	1.57617	1.63612	1.61364	NO	NA
chr8	15117365	15132467	LOC102553833	1.92874	2.15791	1.48732	1.69291	1.23524	1.4389	1.11882	1.13823	1.16487	1.14064	NO	NA
chr9	113952013	114015850	LOC102553881	1.2318	1.36662	1.09199	1.24922	2.0341	2.13265	1.10945	1.14399	1.04844	1.10063	NO	NA
chr12	11120689	11124403	LOC102554162	1.0512	1.23499	1.20328	1.54077	2.08514	2.52241	1.17484	1.28047	1.20971	1.22167	NO	NA
chr4	118329715	118385223	LOC102554372	7.47834	9.41178	8.2246	9.40659	6.09102	7.48761	1.25854	1.14371	1.22929	1.21051	NO	NA
chr3	4987820	4989208	LOC102554500	1.13705	1.71611	0.845664	1.4653	0.985819	1.5116	1.50927	1.73272	1.53335	1.59178	NO	NA
chr20	20634575	20766295	LOC102555066	21.7364	25.6286	16.3248	19.092	41.1373	46.4469	1.17906	1.16951	1.12907	1.15921	NO	NA
chr7	117973657	117989094	LOC102555083	0.574722	0.759579	0.487259	0.576721	0.451644	0.559196	1.32165	1.1836	1.23813	1.24779	NO	Zfp647
chr7	75422020	75435352	LOC102555439	8.58171	10.644	6.16713	7.15044	10.718	12.0149	1.24032	1.15944	1.121	1.17359	NO	NA
chr3	161971752	162003627	LOC102555457	19.1026	26.8451	14.6722	17.4774	22.793	28.0862	1.40531	1.19119	1.23223	1.27624	NO	NA
chrX	22436108	22441049	LOC102555688	1.79938	2.22352	1.73846	1.97385	0.999169	1.29527	1.23572	1.1354	1.29635	1.22249	NO	NA
chr13	74710365	74767535	LOC102555826	1.13409	1.43709	1.39119	1.66154	1.03092	1.48656	1.26717	1.19433	1.44198	1.30116	NO	NA
chr4	77287243	77291612	LOC102556526	0.985267	1.13642	0.703826	0.932302	0.513507	0.63119	1.15341	1.32462	1.22918	1.23574	NO	NA
chr8	91459628	91464170	LOC102557516	1.25775	1.54178	1.42412	1.7089	1.38258	1.58826	1.22583	1.19997	1.14876	1.19152	NO	NA
chr16	22350386	22358645	LOC102557578	4.5154	5.58512	5.20501	5.85208	3.33433	3.97905	1.2369	1.12432	1.19336	1.18486	NO	NA
chr11	72035540	72070679	LOC103689978	5.41921	6.25597	4.34411	4.69041	6.02548	6.74834	1.15441	1.07972	1.11997	1.11803	NO	NA
chr20	5197869	5212262	LOC103689996	5.63434	8.19839	8.48653	10.6086	4.66502	5.93089	1.45508	1.25005	1.27135	1.32549	NO	NA
chr14	81897727	81909622	LOC103690085	1.74756	2.45052	1.92812	2.42159	2.25036	2.59693	1.40225	1.25593	1.15401	1.27073	NO	NA
chr11	46865592	46878235	LOC103690095	15.9389	18.8384	17.6936	19.6101	13.3839	14.8014	1.18191	1.10832	1.10592	1.13205	NO	NA
chr12	11796737	11810600	LOC103690102	3.28868	3.95875	3.13066	4.08158	4.29475	5.25281	1.20375	1.30374	1.22308	1.24352	NO	NA
chr4	58504572	58827495	LOC103690249	10.2646	11.8628	9.68616	11.6799	13.5498	14.7008	1.1557	1.20583	1.08495	1.14883	NO	NA
chr1	54062192	54063797	LOC103690980	0.829676	1.10416	0.637265	0.9697	0.575424	1.11176	1.33083	1.52166	1.93206	1.59485	NO	NA
chr12	7369806	7424741	LOC103690996	34.4433	38.4566	37.8877	41.2108	17.6827	19.0691	1.11652	1.08771	1.07841	1.09421	NO	NA
chr1	69966564	69978565	LOC103691033	5.37827	6.21551	4.53422	4.97571	3.31955	3.75555	1.15567	1.09737	1.13134	1.12813	NO	NA
chr1	116586901	116683039	LOC103691124	9.2565	10.3781	6.65157	7.74526	12.7801	14.4691	1.12117	1.16443	1.13216	1.13925	NO	NA
chr1	218695737	218810139	LOC103691272	27.8438	29.9059	22.8215	26.0866	29.8252	32.9701	1.07406	1.14307	1.10545	1.10753	NO	NA
chr1	255940942	255942293	LOC103691353	0.939277	1.10995	0.450715	0.601753	0.479456	0.574611	1.18171	1.33511	1.19846	1.23843	NO	NA
chr2	140618308	140622961	LOC103691564	3.58193	4.69819	3.35683	4.05421	2.44749	3.02921	1.31164	1.20775	1.23768	1.25236	NO	NA
chr13	102755590	102762143	LOC103692371	0.468376	0.754369	0.984741	1.29764	0.592559	0.721365	1.61061	1.31775	1.21737	1.38191	NO	NA
chr6	100698000	100744896	LOC103692665	3.58324	4.28233	1.42348	1.6081	2.54601	3.13928	1.1951	1.12969	1.23302	1.18594	NO	NA
chr14	33013548	33029379	LOC103692786	1.15829	0.992803	0.690954	0.626903	1.04733	0.882149	0.857129	0.907301	0.842284	0.868904	NO	NA
chr7	139519619	139547408	LOC103692995	2.36495	2.95542	2.07898	2.78632	2.6724	3.08317	1.24968	1.34023	1.15371	1.24787	NO	NA
chr10	89464478	89467145	LOC103693433	1.33096	1.8894	0.602385	0.836356	1.11618	1.34935	1.41957	1.38841	1.2089	1.33896	NO	NA
chr10	106343894	106348644	LOC103693480	22.4676	29.8533	33.108	40.6294	56.31	66.2075	1.32872	1.22718	1.17577	1.24389	NO	NA
chr16	60585975	60610388	LOC103693974	9.24544	11.0342	5.69414	6.74461	11.3952	12.3174	1.19347	1.18448	1.08093	1.15296	NO	NA
chrUn_KL568414v1	83309	113951	LOC103694865	34.2827	42.8488	28.9317	34.5938	14.1899	16.2834	1.24987	1.19571	1.14753	1.1977	NO	NA
chrUn_AABR07024104v1	23060	31871	LOC103694874	1.036	1.4849	1.1902	1.59404	1.88197	2.1359	1.4333	1.3393	1.13493	1.30251	NO	NA
chr4	7277868	7281841	LOC103695197	5.77586	4.66355	9.6823	6.62721	5.09655	3.69394	0.807421	0.684466	0.724793	0.738894	NO	NA
chr10	49019745	49029851	LOC108348055	1.60133	1.33055	1.5062	1.20898	0.848626	0.57756	0.830902	0.802671	0.680582	0.771385	NO	NA
chr9	27436255	27533939	LOC108348061	1.86306	2.98016	3.53046	4.86685	3.05349	3.81801	1.59961	1.37853	1.25037	1.4095	NO	NA
chrX	15396185	15417486	LOC108348065	8.85842	9.95745	8.3271	9.34728	11.1386	12.217	1.12407	1.12251	1.09682	1.11447	NO	NA
chr1	259057407	259089727	LOC108348083	35.8519	41.9064	27.354	31.7027	31.2554	38.5768	1.16888	1.15898	1.23424	1.18737	NO	NA
chr1	90948892	90949899	LOC108348111	25.2622	28.6744	27.8423	31.993	21.0702	22.6958	1.13507	1.14908	1.07715	1.12043	NO	NA
chr18	74185281	74198416	LOC108348136	1.31946	1.51538	1.2032	1.49913	1.20389	1.37881	1.14849	1.24596	1.1453	1.17991	NO	NA
chr1	50828585	51073159	LOC108348175	3.69333	4.26053	3.35632	4.10679	3.994	5.19379	1.15358	1.2236	1.3004	1.22586	NO	NA
chr7	953117	976411	LOC108348230	5.2348	6.16691	4.54704	5.61536	4.62231	5.39318	1.17806	1.23495	1.16677	1.19326	NO	NA
chr16	21392504	21402880	LOC108348302	5.64774	7.46244	5.03414	6.3678	4.52302	5.3138	1.32131	1.26492	1.17484	1.25369	NO	NA
chr16	20133706	20136645	LOC108348389	0.635129	0.961045	0.499585	0.708336	0.442362	0.621362	1.51315	1.41785	1.40465	1.44521	NO	NA
chr16	20417896	20420563	LOC108348390	2.49267	3.5553	1.36172	1.91681	1.52562	1.90141	1.4263	1.40764	1.24632	1.36009	NO	NA
chr1	57518449	57519446	LOC108349086	0.432036	0.85035	0.654189	1.11594	0.6942	0.926132	1.96824	1.70583	1.3341	1.66939	NO	NA
chr1	173648640	173649453	LOC108349532	9.64711	10.6073	8.8922	10.37	4.38761	4.79934	1.09953	1.1662	1.09384	1.11985	NO	NA
chr2	156435078	156443198	LOC108350026	0.77587	1.44449	0.306453	1.32312	0.147572	0.602914	1.86176	4.31754	4.08556	3.42162	NO	NA
chr5	159093104	159171870	LOC108351053	1.67333	2.08054	0.955319	1.19901	1.8347	2.35	1.24336	1.25509	1.28086	1.25977	NO	NA
chr6	94484326	94509675	LOC108351251	1.89979	2.24851	1.49277	1.68188	1.15353	1.27832	1.18355	1.12669	1.10818	1.13947	NO	NA
chr10	57583309	57586993	LOC108352101	1.18732	1.67638	0.836666	1.38305	0.953481	1.61803	1.4119	1.65304	1.69697	1.5873	NO	NA
chr10	109726160	109727560	LOC108352191	2.89019	3.30041	2.89207	3.52523	2.35433	2.66849	1.14193	1.21893	1.13344	1.16477	NO	NA
chr11	63962849	64011114	LOC108352339	0.786678	1.00359	0.439404	0.684414	0.440496	0.63341	1.27573	1.5576	1.43795	1.42376	NO	NA
chr12	13308309	13310662	LOC108352423	0.607393	0.926441	0.269659	0.501531	0.457881	0.586513	1.52527	1.85987	1.28093	1.55536	NO	NA
chr13	44469751	44487852	LOC108352526	1.05727	0.937651	1.02892	0.917296	0.939073	0.786094	0.886864	0.891518	0.837096	0.871826	NO	NA
chr14	86212281	86218540	LOC108352789	1.72696	2.14638	0.708455	0.848925	2.02142	2.39932	1.24287	1.19828	1.18695	1.20936	NO	NA
chr15	87454134	87540810	LOC108352957	2.46332	2.95259	0.9161	1.34554	2.73988	3.57905	1.19863	1.46877	1.30628	1.32456	NO	NA
chr18	27576034	27592084	LOC108353163	2.12168	2.73983	0.870528	1.58221	2.65567	3.65549	1.29135	1.81753	1.37648	1.49512	NO	NA
chr18	30834918	30840618	LOC108353166	1.16094	1.39509	1.24086	1.53994	2.59951	2.79704	1.2017	1.24102	1.07599	1.1729	NO	NA
chr2	189887850	189900079	LOC361990	29.9594	34.2264	28.047	32.9775	27.6089	30.577	1.14243	1.17579	1.1075	1.14191	NO	NA
chr7	101097850	101141392	LOC500877	23.8418	26.6722	24.3817	27.5473	29.157	32.9079	1.11872	1.12984	1.12865	1.12573	NO	NA
chr6	1508093	1509762	LOC679604	16.0569	17.8286	17.1538	19.6983	12.5102	13.3184	1.11034	1.14833	1.06461	1.10776	NO	NA
chr14	6561962	6601906	LOC679894	1.79553	2.01941	1.47968	1.79728	1.43224	1.7281	1.12468	1.21464	1.20657	1.18196	NO	No_Homolog
chr3	125318682	125396705	LOC681292	0.816025	1.17198	0.755627	0.896511	0.511863	0.736724	1.43621	1.18645	1.4393	1.35398	NO	1110034G24Rik
chr6	11014596	11063509	LOC681766	3.46028	3.77951	2.54142	2.69778	2.39121	2.70502	1.09226	1.06153	1.13123	1.09501	NO	1700011E24Rik
chr5	57666144	57685360	LOC682812	9.81003	12.0722	9.40003	10.5987	10.4386	11.6884	1.2306	1.12752	1.11973	1.15928	NO	Dcaf12
chr2	189285961	189306947	LOC685152	18.761	23.3115	17.7236	21.0961	14.7532	17.1462	1.24255	1.19029	1.1622	1.19835	NO	Atp8b2
chr9	53395684	53464930	LOC685203	25.2304	30.155	24.0111	26.1832	26.3025	30.4538	1.19518	1.09046	1.15783	1.14783	NO	NA
chr14	47731013	48172647	LOC685352	4.43971	5.33848	5.28598	7.11799	5.28533	6.62832	1.20244	1.34658	1.2541	1.2677	NO	NA
chr1	257828474	257885689	LOC685933	1.47835	2.14685	1.36577	1.87604	1.54825	2.18034	1.45219	1.37361	1.40826	1.41136	NO	Tbc1d12
chr4	183228688	183295253	LOC686774	18.2821	19.7883	19.6423	22.5108	19.5137	21.465	1.08239	1.14604	1.1	1.10948	NO	Ipo8
chr14	51458436	51462755	LOC688583	5.11257	5.63149	4.5244	5.0468	4.16415	4.50446	1.1015	1.11546	1.08173	1.09956	NO	No_Homolog
chr18	51613128	51614147	LOC688754	13.5224	15.1582	13.554	14.5445	14.6898	16.3166	1.12097	1.07308	1.11074	1.1016	NO	NA
chr4	17916248	17921313	LOC688906	2.61926	2.94105	1.91787	2.40447	2.67975	3.07149	1.12285	1.25372	1.14619	1.17425	NO	NA
chr1	223548728	223550015	LOC690183	3.08276	3.37545	3.31412	3.7277	3.57266	4.03797	1.09495	1.12479	1.13024	1.11666	NO	No_Homolog
chr10	104405281	104457002	LOC690323	7.25302	9.15999	6.37025	7.6639	8.76652	12.0401	1.26292	1.20308	1.37342	1.2798	NO	NA
chr6	137967119	137976324	LOC690422	1.38638	1.79234	1.45023	1.77809	1.30802	1.63183	1.29282	1.22607	1.24756	1.25548	NO	4930427A07Rik
chr7	13318520	13339755	LOC691170	6.00346	7.00572	5.32967	6.00183	5.31445	6.26417	1.16695	1.12612	1.1787	1.15726	NO	2610008E11Rik
chr5	98659338	98668619	LOC691387	0.893821	1.15417	0.598731	0.751657	0.668941	0.845912	1.29128	1.25542	1.26455	1.27042	NO	NA
chr10	57669529	57671080	LOC691995	1.84261	2.04615	2.62181	3.03587	3.17103	3.39603	1.11046	1.15793	1.07096	1.11311	NO	6330403K07Rik
chr16	59564548	59595275	Lonrf1	8.23144	9.41401	6.53807	7.46681	8.21449	9.17525	1.14367	1.14205	1.11696	1.13423	NO	Lonrf1
chr16	22537089	22562179	Lpl	11.3569	13.3793	14.384	17.3797	22.3435	27.9489	1.17808	1.20827	1.25087	1.2124	NO	Lpl
chr7	70846313	70927028	Lrp1	8.83851	14.1979	6.95388	9.86501	12.5477	15.793	1.60637	1.41863	1.25863	1.42788	NO	Lrp1
chr19	37370469	37439048	Lrrc36	1.63139	1.46433	1.89346	1.72441	4.03532	3.8012	0.897597	0.91072	0.941982	0.916767	NO	Lrrc36
chr5	171297850	171307682	Lrrc47	19.8502	23.2961	19.2464	20.7785	20.4191	23.4498	1.17359	1.0796	1.14843	1.13387	NO	Lrrc47
chr11	65741475	65759773	Lrrc58	55.6909	60.3872	40.4423	44.6259	81.4514	92.6002	1.08433	1.10345	1.13688	1.10822	NO	Lrrc58
chr1	127166866	127301053	Lrrk1	0.654428	0.898179	0.530383	0.874975	0.69696	0.929138	1.37246	1.6497	1.33313	1.45177	NO	Lrrk1
chr18	28012877	28017925	Lrrtm2	1.52053	1.7428	0.931741	1.12	1.68436	1.89435	1.14618	1.20205	1.12467	1.15763	NO	Lrrtm2
chr3	11970401	12009497	Lrsam1	5.42679	6.28257	5.39004	6.24972	3.97032	4.65563	1.1577	1.15949	1.17261	1.16327	NO	Lrsam1
chr1	90200866	90251887	Lsm14a	29.511	31.9591	25.8629	29.6715	27.7187	29.875	1.08296	1.14726	1.0778	1.10267	NO	Lsm14a
chr7	11724932	11732020	Lsm7	26.6095	28.7845	31.5354	34.5391	16.4556	18.6296	1.08174	1.09525	1.13211	1.10303	NO	Lsm7
chr1	84118046	84152095	Ltbp4	1.74131	2.92828	2.43224	3.67785	2.33533	3.49418	1.68166	1.51212	1.49623	1.56334	NO	Ltbp4
chr10	15538878	15572651	Luc7l	19.3672	20.3522	16.8434	18.8405	18.4613	20.3891	1.05086	1.11857	1.10442	1.09129	NO	Luc7l
chr2	164628565	164634434	Lxn	18.8372	20.4224	18.6685	19.734	10.8752	11.3845	1.08415	1.05708	1.04683	1.06269	NO	Lxn
chr5	1972212	1989448	Ly96	4.9872	4.23935	7.36456	6.28522	6.88034	6.28302	0.850045	0.853441	0.913185	0.872224	NO	Ly96
chr10	40183061	40201992	Lyrm7	6.08007	7.39194	7.40782	8.17096	3.17427	3.64683	1.21576	1.10302	1.14887	1.15588	NO	Lyrm7
chr8	82560363	82576662	Lysmd2	37.5391	43.0455	39.9349	43.0448	40.5221	44.4055	1.14668	1.07787	1.09583	1.1068	NO	Lysmd2
chr5	166430305	166443485	Lzic	8.05245	9.52267	6.8067	7.45431	5.94895	7.26065	1.18258	1.09514	1.22049	1.16607	NO	Lzic
chr19	48173709	48200995	Maf	1.24967	1.54428	1.02964	1.43047	2.55477	3.3562	1.23575	1.3893	1.3137	1.31292	NO	Maf
chr10	109802877	109811476	Mafg	29.5438	37.8182	27.6266	31.5384	30.4868	36.7267	1.28007	1.1416	1.20467	1.20878	NO	Mafg
chr16	64729254	64737807	Mak16	11.8798	12.8249	13.7853	15.0132	9.10974	10.6386	1.07956	1.08907	1.16783	1.11216	NO	Mak16
chr5	40845103	40867025	Manea	4.649	5.50254	3.48039	4.0071	2.9171	3.50155	1.1836	1.15134	1.20035	1.17843	NO	Manea
chr4	168363192	168382605	Mansc1	0.601515	1.0392	1.34693	1.72246	1.7818	2.23803	1.72764	1.27881	1.25605	1.42083	NO	Mansc1
chr10	91303428	91353601	Map3k14	3.63424	3.97184	3.56456	3.87696	2.29564	2.43524	1.09289	1.08764	1.06081	1.08045	NO	Map3k14
chr5	47183142	47244424	Map3k7	8.05472	10.7569	5.88875	8.67121	7.87319	9.44877	1.33547	1.4725	1.20012	1.33603	NO	No_Homolog
chr6	105455461	105518974	Map3k9	2.3913	3.64087	1.76583	2.34766	3.10185	4.09786	1.52255	1.32949	1.32111	1.39105	NO	Map3k9
chr9	46657444	46784250	Map4k4	11.9163	14.351	11.0302	13.4344	14.6084	18.1282	1.20432	1.21796	1.24095	1.22108	NO	Map4k4
chr14	8079955	8374661	Mapk10	4.79468	5.24458	4.46847	5.06261	6.70603	7.22574	1.09383	1.13296	1.0775	1.10143	NO	Mapk10
chr18	69894692	70043634	Mapk4	2.71406	3.46629	2.30731	3.06215	2.26008	2.56751	1.27716	1.32715	1.13603	1.24678	NO	Mapk4
chr8	82328013	82351309	Mapk6	38.6665	43.808	35.1623	40.5669	36.0923	39.5834	1.13297	1.1537	1.09673	1.1278	NO	Mapk6
chr18	14756684	15781042	Mapre2	30.8341	32.897	26.0416	28.4432	39.1578	41.3613	1.0669	1.09222	1.05627	1.0718	NO	No_Homolog
chr13	102693679	102755511	Marc2	27.4246	29.3846	22.1754	24.7175	23.0629	25.2948	1.07147	1.11464	1.09677	1.09429	NO	No_Homolog
chr1	255782424	255865431	March5	22.6702	25.5708	22.9512	24.9522	21.0021	22.8921	1.12795	1.08718	1.08999	1.10171	NO	March5
chr16	21132115	21163257	Mau2	15.4476	18.8496	13.0578	14.776	14.2379	16.9368	1.22023	1.13158	1.18956	1.18046	NO	Mau2
chr15	105640090	105797933	Mbnl2	58.8895	65.8724	53.4508	58.2853	76.0184	81.5474	1.11857	1.09045	1.07273	1.09392	NO	Mbnl2
chr6	44009872	44135501	Mboat2	2.35723	2.59105	2.23441	2.54459	1.64962	1.77763	1.09919	1.13882	1.0776	1.1052	NO	Mboat2
chr19	52146483	52206310	Mbtps1	45.068	50.9457	35.2358	39.0063	34.2112	36.758	1.13042	1.10701	1.07444	1.10396	NO	Mbtps1
chr2	30175017	30246028	Mccc2	18.0055	20.7065	16.2997	18.0275	21.4139	23.686	1.15001	1.10601	1.1061	1.12071	NO	Mccc2
chr17	24161878	24182809	Mcur1	12.733	15.324	12.8075	14.0486	13.184	14.9699	1.20349	1.0969	1.13546	1.14529	NO	No_Homolog
chr20	3403177	3419831	Mdc1	2.30551	3.5524	2.63585	3.79318	2.67428	3.48335	1.54083	1.43907	1.30254	1.42748	NO	Mdc1
chr7	60719060	60743618	Mdm2	26.9752	28.9824	25.1152	27.6926	20.1857	23.4003	1.07441	1.10262	1.15925	1.11209	NO	Mdm2
chr10	86101556	86145271	Med1	13.4536	14.3821	10.6966	12.0285	12.2952	13.4507	1.06902	1.12451	1.09398	1.09584	NO	Med1
chrX	71174653	71197812	Med12	20.0899	25.3987	16.2429	18.6652	12.3395	14.9169	1.26425	1.14913	1.20887	1.20742	NO	Med12
chr2	149213134	149534798	Med12l	4.72916	6.87307	2.81374	3.92668	4.79247	5.68386	1.45334	1.39554	1.186	1.34496	NO	NA
chr10	73693568	73787084	Med13	13.5335	16.5893	9.32473	10.8208	15.721	17.8996	1.2258	1.16044	1.13858	1.17494	NO	Med13
chr10	86620166	86658014	Med24	23.9933	29.0828	21.0125	24.1967	16.8325	19.0814	1.21212	1.15154	1.13361	1.16576	NO	Med24
chr10	58780987	58784369	Med31	16.4036	15.3368	20.0546	18.5421	8.93208	8.12245	0.934967	0.924582	0.909356	0.922968	NO	Med31
chr1	128207715	128341681	Mef2a	11.8376	14.0988	11.1463	13.2542	15.4723	16.9246	1.19102	1.18912	1.09387	1.158	NO	Mef2a
chr2	11658534	11822788	Mef2c	0.547562	0.724225	0.73445	0.893629	0.925621	1.18713	1.32264	1.21673	1.28252	1.27396	NO	Mef2c
chr1	82184671	82234045	Megf8	15.9094	21.7882	10.9057	13.4416	15.4406	19.121	1.36951	1.23253	1.23836	1.28013	NO	Megf8
chr1	146027821	146029840	Mesdc1	18.9768	22.8512	16.4653	19.226	20.6531	22.327	1.20417	1.16767	1.08105	1.15096	NO	Mesdc1
chr15	28287027	28293869	Mettl17	8.66079	9.83489	8.53962	10.171	4.0604	4.42978	1.13556	1.19104	1.09097	1.13919	NO	Mettl17
chr10	7223351	7240822	Mettl22	7.98526	9.41183	7.97682	10.7227	7.44107	9.63203	1.17865	1.34423	1.29444	1.27244	NO	Mettl22
chr9	119871519	119953248	Mettl4	0.659273	0.982309	1.25696	1.58439	0.238068	0.500943	1.48999	1.26049	2.1042	1.61823	NO	Mettl4
chr3	113426507	113445446	Mfap1a	13.7435	15.4488	13.4352	16.8569	10.1611	11.581	1.12408	1.25469	1.13974	1.17284	NO	Mfap1a
chr2	118927245	118973690	Mfn1	17.665	19.13	17.9263	19.6871	21.9561	24.0539	1.08293	1.09822	1.09555	1.09223	NO	Mfn1
chr2	164747655	164767682	Mfsd1	48.728	57.7519	45.3841	51.8886	34.6423	40.5556	1.18519	1.14332	1.17069	1.1664	NO	Mfsd1
chr18	16438091	16446964	MGC116121	13.5058	16.198	10.9443	13.8419	6.88099	8.9062	1.19934	1.26476	1.29432	1.2528	NO	Gm9182
chr7	120343900	120375151	Micall1	4.66639	6.28838	5.06278	5.74541	4.35329	5.77198	1.34759	1.13483	1.32589	1.26944	NO	Micall1
chr16	55043051	55133080	Micu3	5.71802	6.46358	4.68829	5.39935	3.64126	4.7161	1.13039	1.15167	1.29518	1.19241	NO	Micu3
chrX	112019897	112121980	Mid2	6.64826	7.65629	4.80948	5.80286	11.0938	11.9341	1.15162	1.20655	1.07574	1.14464	NO	Mid2
chr2	257490704	257548943	Miga1	5.59397	6.17508	5.53599	6.3985	4.28191	4.93394	1.10388	1.1558	1.15228	1.13732	NO	NA
chr17	507383	827637	Mir23b	23.6464	27.9033	23.8645	28.1895	18.1151	20.9971	1.18002	1.18123	1.15909	1.17345	NO	NA
chr14	21058575	21144775	Mir6321	45.438	50.7995	42.6552	46.5096	36.1613	42.674	1.11799	1.09036	1.1801	1.12949	NO	NA
chr5	134691852	134730887	Mknk1	22.8508	26.4251	20.3147	23.4732	15.3137	18.3617	1.15642	1.15548	1.19903	1.17031	NO	Mknk1
chr12	47217915	47252286	Mlec	147.782	206.6	108.687	137.401	134.529	171.794	1.398	1.26419	1.277	1.31306	NO	Mlec
chr8	119486655	119523716	Mlh1	5.00488	5.44212	5.48541	5.78379	3.60978	3.77135	1.08736	1.05439	1.04476	1.06217	NO	Mlh1
chr5	106103498	106361040	Mllt3	5.32406	6.03684	4.27497	5.16628	4.44204	5.1814	1.13388	1.2085	1.16645	1.16961	NO	No_Homolog
chr10	85607140	85628171	Mllt6	10.4923	15.3754	10.2787	12.2873	10.9096	14.0177	1.4654	1.19542	1.28489	1.31524	NO	Mllt6
chr12	24588655	24619670	Mlxipl	120.872	165.453	84.2283	103.438	60.6634	93.4057	1.36882	1.22807	1.53974	1.37888	NO	Mlxipl
chrX	158966694	158978995	Mmgt1	17.2975	19.2416	14.8321	16.118	13.2283	14.4311	1.11239	1.0867	1.09093	1.09667	NO	Mmgt1
chr15	33069479	33085403	Mmp14	46.9242	59.4556	57.7066	75.3254	143.216	180.638	1.26706	1.30532	1.2613	1.27789	NO	Mmp14
chr16	10727552	10749303	Mmrn2	1.92338	2.73237	2.88016	3.74691	2.46779	2.90405	1.4206	1.30094	1.17678	1.29944	NO	Mmrn2
chr7	66717468	66794041	Mon2	16.2339	19.0828	13.5022	15.3828	15.3995	16.5216	1.17549	1.13928	1.07287	1.12921	NO	Mon2
chrX	111143537	111191993	Morc4	2.88307	3.22584	2.00841	2.4747	2.29591	2.98022	1.11889	1.23217	1.29806	1.21637	NO	Morc4
chr19	50357314	50367137	Mphosph6	15.1861	16.6794	14.4853	16.2696	8.77162	10.4194	1.09833	1.12318	1.18786	1.13646	NO	Mphosph6
chr10	93520272	93581599	Mrc2	3.46665	4.65356	2.8341	3.89201	4.57247	6.56027	1.34238	1.37328	1.43473	1.38346	NO	Mrc2
chr19	25349156	25378993	Mri1	99.9627	107.669	96.3905	103.465	68.1031	74.8134	1.0771	1.07339	1.09853	1.08301	NO	Mri1
chr7	95288400	95309997	Mrpl13	25.4537	22.7163	25.3637	23.281	20.4448	18.5988	0.892456	0.917887	0.909708	0.906684	NO	Mrpl13
chr1	228142778	228147590	Mrpl16	14.8872	16.8089	14.1422	16.8695	11.9312	13.1981	1.12909	1.19285	1.10618	1.14271	NO	Mrpl16
chr3	123093264	123094927	Mrps26	23.6262	26.5345	26.5132	30.1621	14.4844	15.3795	1.1231	1.13762	1.0618	1.10751	NO	Mrps26
chr3	120165940	120184320	Mrps5	10.1525	11.1382	9.13977	10.2097	5.86297	7.10109	1.09709	1.11706	1.21118	1.14178	NO	Mrps5
chr3	15463884	15520621	Mrrf	9.46557	10.2261	9.0113	9.81198	8.96434	9.39609	1.08034	1.08885	1.04816	1.07245	NO	Mrrf
chr5	3954902	3956974	Msc	4.49736	5.79406	4.6592	8.00469	3.17777	5.84809	1.28833	1.71804	1.84031	1.61556	NO	Msc
chr12	46895452	47013406	Msi1	9.51124	12.9408	10.8527	12.7652	14.359	17.368	1.36058	1.17622	1.20956	1.24879	NO	Msi1
chr15	41867143	41867395	MSTRG.11083	11.9737	10.2741	12.2429	10.2151	11.8615	8.8628	0.85806	0.834363	0.747192	0.813205	YES	NA
chr16	20781197	20784757	MSTRG.11905	3.72639	4.73871	1.31723	2.11246	3.59193	4.58024	1.27166	1.60372	1.27515	1.38351	YES	NA
chr16	61853407	61876773	MSTRG.12195	3.72874	4.30035	2.57823	2.89418	2.90657	3.19808	1.1533	1.12254	1.10029	1.12538	YES	NA
chr17	3738058	3744232	MSTRG.12572	0.743176	0.932983	0.35124	0.502211	0.454254	0.64302	1.2554	1.42982	1.41555	1.36692	YES	NA
chr17	7519969	7603220	MSTRG.12639	2.41861	3.08821	2.32662	2.77957	2.44714	3.07571	1.27685	1.19468	1.25686	1.2428	YES	NA
chr17	14129471	14133769	MSTRG.12772	1.6646	2.11358	1.95044	2.52429	2.07683	2.64712	1.26972	1.29422	1.2746	1.27951	YES	NA
chr17	14858644	14860860	MSTRG.12788	5.67198	6.96072	6.49037	7.16168	6.09313	6.96764	1.22721	1.10343	1.14352	1.15806	YES	NA
chr17	24610209	24611121	MSTRG.12945	55.3386	59.3947	56.7841	64.0401	44.1576	50.0855	1.0733	1.12778	1.13424	1.11177	YES	NA
chr1	13705451	13706887	MSTRG.135	1.24171	1.68576	2.40498	2.80802	1.61878	2.39146	1.35761	1.16759	1.47733	1.33418	YES	NA
chr1	89263066	89268468	MSTRG.1377	1.73088	2.936	1.10905	2.11809	1.57083	3.77827	1.69625	1.90982	2.40528	2.00378	YES	NA
chr18	31445509	31447186	MSTRG.13913	6.78261	8.98038	3.66825	6.18367	5.53651	7.28847	1.32403	1.68573	1.31644	1.44206	YES	NA
chr18	31445595	31446995	MSTRG.13914	0.01	1.48632	0.739704	1.63367	0.01	1.12737	148.632	2.20854	112.737	87.8593	YES	NA
chr19	57698902	57699754	MSTRG.15234	5.02034	6.4586	3.99319	4.88711	4.56116	5.11504	1.28649	1.22386	1.12143	1.21059	YES	NA
chr2	108673181	108673438	MSTRG.15981	0.755113	1.65527	0.396798	0.845492	0.563368	1.61813	2.19208	2.13079	2.87225	2.39837	YES	NA
chr2	141930875	141976508	MSTRG.16201	21.8992	26.3124	9.12165	10.1616	19.8983	23.9876	1.20152	1.11401	1.20551	1.17368	YES	NA
chr2	181399319	181400052	MSTRG.16436	3.7541	4.45458	2.77337	3.78034	2.11405	3.04295	1.18659	1.36308	1.43939	1.32969	YES	NA
chr2	189857833	189858304	MSTRG.16623	7.49257	8.52828	6.34	7.45432	6.27987	6.7784	1.13823	1.17576	1.07939	1.13113	YES	NA
chr20	2646903	2649421	MSTRG.17598	2.53272	3.3399	1.04972	1.69959	0.942448	1.35476	1.3187	1.61909	1.43749	1.45843	YES	NA
chr20	45802782	45803042	MSTRG.18309	2.68212	3.3416	1.38351	2.29258	15.6908	21.0927	1.24588	1.65708	1.34428	1.41575	YES	NA
chr20	56180724	56180972	MSTRG.18387	10.2293	6.42666	5.97895	4.31719	2.27166	1.48751	0.62826	0.722066	0.654813	0.66838	YES	NA
chr3	5701406	5704623	MSTRG.18550	5.73642	6.31294	3.98416	4.7358	8.14823	9.55093	1.1005	1.18866	1.17215	1.15377	YES	NA
chr3	44265467	44269821	MSTRG.18919	12.596	13.2938	9.40364	10.3003	6.09255	6.49809	1.0554	1.09535	1.06656	1.07244	YES	NA
chr1	137911956	137912898	MSTRG.1950	2.6003	3.03337	3.3537	3.61351	1.30788	1.46611	1.16655	1.07747	1.12098	1.12167	YES	NA
chr3	112641555	112645349	MSTRG.19836	2.01787	2.55657	1.11602	1.61226	1.94763	2.59494	1.26696	1.44465	1.33235	1.34799	YES	NA
chr3	124004491	124005321	MSTRG.20032	0.01	0.604884	0.904927	1.38137	0.394249	1.15912	60.4884	1.5265	2.94008	21.6517	YES	NA
chr3	142249152	142335000	MSTRG.20175	0.749046	0.944476	0.545014	0.658971	1.44705	1.63547	1.26091	1.20909	1.13021	1.20007	YES	NA
chr3	161562237	161573351	MSTRG.20589	7.88578	9.58476	1.50828	1.70326	4.81703	5.6299	1.21545	1.12927	1.16875	1.17116	YES	NA
chr3	172940940	172953757	MSTRG.20755	0.839016	1.67763	0.86021	1.59949	1.55234	2.75394	1.99952	1.85942	1.77406	1.87766	YES	NA
chr3	172419694	172420469	MSTRG.20759	26.9941	34.5855	50.3696	62.2734	99.9855	115.276	1.28122	1.23633	1.15293	1.22349	YES	NA
chr3	172430274	172430830	MSTRG.20760	11.3933	12.9283	7.82799	10.1765	28.0677	32.3088	1.13473	1.30001	1.1511	1.19528	YES	NA
chr4	27061691	27071240	MSTRG.21089	11.4736	12.6397	10.8091	12.5111	9.45338	11.4605	1.10163	1.15747	1.21231	1.15714	YES	NA
chr4	36755530	36755752	MSTRG.21171	8.00753	7.11746	8.27036	6.97473	2.79491	2.05026	0.888846	0.843341	0.733569	0.821918	YES	NA
chr4	120050732	120051308	MSTRG.21970	23.8385	28.1004	14.5432	17.0015	7.31642	9.40387	1.17878	1.16903	1.28531	1.21104	YES	NA
chr5	24815046	24815291	MSTRG.22970	3.62522	4.8015	2.62476	3.73111	4.76894	6.29436	1.32447	1.42151	1.31987	1.35528	YES	NA
chr5	33376274	33384587	MSTRG.23015	8.72777	9.78339	7.39708	8.79233	4.78664	5.62506	1.12095	1.18862	1.17516	1.16158	YES	NA
chr5	112217304	112217861	MSTRG.23603	4.16825	5.54495	4.85404	6.04949	5.06064	6.26601	1.33028	1.24628	1.23819	1.27158	YES	NA
chr5	135735954	135736822	MSTRG.23864	6.25835	9.98647	4.1776	5.64454	8.64287	12.7535	1.5957	1.35114	1.47561	1.47415	YES	NA
chr5	143103874	143106438	MSTRG.24027	2.96177	3.35703	2.34108	2.51947	1.8674	2.16084	1.13346	1.0762	1.15714	1.12226	YES	NA
chr5	163612626	163612932	MSTRG.24441	4.42167	5.48663	5.32575	6.4082	7.9194	9.23941	1.24085	1.20325	1.16668	1.20359	YES	NA
chr1	170208476	170210312	MSTRG.2468	10.2017	11.753	10.0243	11.5988	6.7324	7.95299	1.15207	1.15707	1.1813	1.16348	YES	NA
chr6	10842437	10844063	MSTRG.24782	12.5237	13.4587	9.36781	10.4688	12.6747	13.5201	1.07466	1.11753	1.06671	1.0863	YES	NA
chr6	128745029	128749532	MSTRG.25845	0.594616	0.298541	0.607961	0.217659	0.53681	0.187353	0.502074	0.358015	0.349012	0.403033	YES	NA
chr1	175031977	175032444	MSTRG.2592	3.74643	5.5952	3.47621	5.45187	5.2045	6.39413	1.49347	1.56834	1.22858	1.43013	YES	NA
chr6	133777905	133794449	MSTRG.25930	3.97761	4.76818	1.52593	1.71095	2.50895	2.82677	1.19876	1.12125	1.12668	1.14889	YES	NA
chr7	41157807	41175403	MSTRG.26754	0.745521	0.967959	0.850395	1.02036	1.6091	1.83739	1.29837	1.19987	1.14188	1.21337	YES	NA
chr1	29704877	29706003	MSTRG.286	2.94055	3.37456	2.73917	3.12055	2.02557	2.2074	1.1476	1.13923	1.08977	1.12553	YES	NA
chr8	63119348	63121065	MSTRG.28916	3.25688	3.0533	3.66646	3.34781	3.12371	2.89651	0.937492	0.913092	0.927263	0.925949	YES	NA
chr8	93465074	93465810	MSTRG.29257	10.1094	9.57524	11.7822	11.2208	7.50584	6.97299	0.94716	0.952351	0.929008	0.94284	YES	NA
chr8	94800761	94801223	MSTRG.29273	1.32789	1.76305	1.73733	2.41953	0.57209	0.821547	1.32771	1.39267	1.43605	1.38548	YES	NA
chr8	104069458	104069856	MSTRG.29345	2.32018	3.42118	3.82527	4.60302	1.78534	2.50844	1.47453	1.20332	1.40502	1.36096	YES	NA
chr8	114087624	114088393	MSTRG.29439	6.91672	5.82298	6.45253	5.91739	2.19905	1.82989	0.84187	0.917065	0.832127	0.863687	YES	NA
chr8	129960553	129961111	MSTRG.29762	8.45717	9.07378	9.20372	9.67511	1.5248	1.66447	1.07291	1.05122	1.0916	1.07191	YES	NA
chr9	37056825	37060735	MSTRG.30236	47.3501	54.6861	43.3106	47.9238	51.6175	55.6863	1.15493	1.10651	1.07882	1.11342	YES	NA
chrX	15949286	15950457	MSTRG.31429	1.88697	3.12838	1.9176	2.60078	0.509511	0.805239	1.65789	1.35627	1.58042	1.53152	YES	NA
chrX	64037473	64040303	MSTRG.31753	2.54483	2.37377	2.60089	2.28911	2.59949	2.38924	0.932781	0.880128	0.91912	0.910676	YES	NA
chrX	77298903	77299306	MSTRG.31912	21.1576	23.7518	21.1007	23.4644	13.9651	15.6776	1.12262	1.11202	1.12263	1.11909	YES	NA
chrX	82278327	82284275	MSTRG.31954	9.91193	11.3119	8.00377	9.21277	10.7322	11.3962	1.14125	1.15105	1.06187	1.11806	YES	NA
chrX	127027766	127028012	MSTRG.32222	1.07502	0.828984	1.00953	0.779192	1.75488	1.2502	0.771135	0.771833	0.712415	0.751794	YES	NA
chrY	985066	985325	MSTRG.32524	19.8824	21.6769	17.9484	19.837	14.9007	15.7949	1.09026	1.10522	1.06001	1.08516	YES	NA
chrY_KL568139v1_random	9651856	9660744	MSTRG.32563	2.94405	3.35199	1.87255	2.35632	2.61542	2.97185	1.13856	1.25835	1.13628	1.17773	YES	NA
chr1	263254358	263259534	MSTRG.3941	1.43168	1.75762	0.574978	0.788119	0.845042	1.04504	1.22767	1.37069	1.23667	1.27834	YES	NA
chr10	3784385	3806787	MSTRG.4242	4.58758	6.00909	1.38854	1.97713	2.16697	3.7038	1.30986	1.42389	1.70921	1.48098	YES	NA
chr1	54425754	54427464	MSTRG.513	1.67426	2.36251	0.830008	1.37115	0.348383	0.791935	1.41108	1.65197	2.27317	1.77874	YES	NA
chr10	91667115	91668493	MSTRG.6086	1.32965	2.13239	0.477341	0.74339	1.26628	2.08182	1.60373	1.55736	1.64404	1.60171	YES	NA
chr11	54803465	54803753	MSTRG.6943	2.35645	2.64375	2.96006	3.38637	2.56781	2.82875	1.12192	1.14402	1.10162	1.12252	YES	NA
chr12	9489459	9491861	MSTRG.7595	32.9315	41.2225	27.041	31.3455	35.7443	42.4107	1.25176	1.15918	1.1865	1.19915	YES	NA
chr12	10207944	10208286	MSTRG.7607	2.541	1.77577	1.29896	0.826973	14.1399	11.542	0.698848	0.63664	0.816269	0.717252	YES	NA
chr12	23863917	23871485	MSTRG.7917	3.94795	4.65508	2.47107	2.97633	2.76284	3.34041	1.17911	1.20447	1.20905	1.19754	YES	NA
chr12	24666510	24668388	MSTRG.7939	3.04765	3.9559	2.85334	3.6463	1.57665	2.50995	1.29802	1.2779	1.59196	1.38929	YES	NA
chr12	30976814	30977163	MSTRG.8014	1.43371	2.12063	2.29154	2.99956	1.94596	2.6955	1.47912	1.30897	1.38518	1.39109	YES	NA
chr13	71249249	71249546	MSTRG.8836	21.1675	23.6601	15.6957	18.9301	17.997	22.258	1.11776	1.20607	1.23676	1.18686	YES	NA
chr13	79505146	79506052	MSTRG.8920	0.89601	1.00916	1.17395	1.45078	0.877321	1.03657	1.12628	1.23581	1.18152	1.1812	YES	NA
chr13	80457397	80461413	MSTRG.8937	0.645856	0.841237	0.323934	0.706429	0.263468	0.564316	1.30251	2.18078	2.14188	1.87506	YES	NA
chr13	89821812	89826004	MSTRG.9074	5.24139	5.70845	5.98658	6.52131	2.91886	3.10051	1.08911	1.08932	1.06223	1.08022	YES	NA
chr13	96195810	96196711	MSTRG.9198	7.88697	9.21281	7.22293	9.179	2.52007	3.03787	1.1681	1.27081	1.20547	1.2148	YES	NA
chr14	16488534	16491444	MSTRG.9663	3.55916	3.86236	2.46261	2.71964	2.3704	2.71513	1.08519	1.10437	1.14543	1.11166	YES	NA
chr20	3677460	3677838	Mt1m	0.793891	1.64349	1.86286	2.61347	0.364568	0.729359	2.07017	1.40294	2.00061	1.82457	NO	No_Homolog
chr1	225128990	225149762	Mta2	29.304	33.6306	30.7831	33.4036	27.6702	31.5949	1.14764	1.08513	1.14184	1.12487	NO	Mta2
chr7	72771018	73074857	Mtdh	23.1939	27.031	23.2447	26.2685	28.7264	30.9392	1.16543	1.13009	1.07703	1.12418	NO	Mtdh
chr1	40529092	40719232	Mthfd1l	3.27859	3.64994	3.10696	3.80807	4.0826	4.90608	1.11327	1.22566	1.20171	1.18021	NO	Mthfd1l
chr5	164844642	164864360	Mthfr	21.3137	26.5749	18.7653	23.8739	16.9785	20.9613	1.24685	1.27224	1.23458	1.25122	NO	Mthfr
chr2	198231353	198312427	Mtmr11	13.2732	16.1136	14.7974	17.4856	13.8268	16.5419	1.214	1.18167	1.19637	1.19734	NO	Mtmr11
chr15	40558917	40597311	Mtmr6	20.7966	22.6185	20.0406	22.1504	22.9709	25.4379	1.08761	1.10528	1.10739	1.10009	NO	Mtmr6
chr16	54765214	54860797	Mtmr7	23.1323	25.3309	22.3861	23.7905	21.3217	22.5965	1.09505	1.06274	1.05979	1.07252	NO	NA
chr17	66204729	66295075	Mtr	6.73543	7.56338	4.68297	5.59319	6.55665	8.15235	1.12292	1.19437	1.24337	1.18689	NO	Mtr
chr16	54240892	54386328	Mtus1	21.8927	25.1507	20.4131	22.9029	21.4339	22.9365	1.14882	1.12197	1.07011	1.11363	NO	No_Homolog
chr2	188522605	188528747	Mtx1	23.7619	29.1756	24.4246	27.7881	25.1148	27.9834	1.22783	1.13771	1.11422	1.15992	NO	Mtx1
chr2	22427453	22440813	Mtx3	7.68548	8.41379	4.90618	5.94559	5.02277	6.23359	1.09476	1.21186	1.24107	1.18256	NO	Mtx3
chr1	274030748	274090071	Mxi1	11.2347	12.295	9.35675	10.897	15.218	17.7784	1.09438	1.16462	1.16825	1.14242	NO	Mxi1
chr5	9279756	9315112	Mybl1	1.52245	1.74356	1.40493	1.61423	0.574768	0.675082	1.14523	1.14897	1.17453	1.15624	NO	Mybl1
chr3	117353490	117389582	Myef2	32.9445	34.2616	26.1352	27.5606	28.7512	31.1236	1.03998	1.05454	1.08252	1.05901	NO	Myef2
chr3	151105038	151150621	Myh7b	0.941136	1.42102	0.80081	1.14887	0.452909	0.640347	1.5099	1.43463	1.41385	1.4528	NO	Myh7b
chr7	118740005	119071722	Myh9	65.6194	88.903	70.72	86.6282	72.4777	79.6752	1.35483	1.22495	1.09931	1.22636	NO	No_Homolog
chr17	19682040	19703681	Mylip	9.05368	9.75187	7.57409	8.98497	7.15271	8.33836	1.07712	1.18628	1.16576	1.14305	NO	Mylip
chr8	76644715	76840567	Myo1e	6.31764	7.1057	6.48976	8.3719	9.38579	11.0139	1.12474	1.29002	1.17346	1.19607	NO	Myo1e
chr8	82171296	82248109	Myo5c	2.18531	2.56234	1.0676	1.43712	1.37228	1.67472	1.17253	1.34612	1.22039	1.24635	NO	No_Homolog
chr8	87583633	87731271	Myo6	15.8673	18.7294	11.8628	13.439	17.9548	19.4378	1.18037	1.13287	1.0826	1.13195	NO	Myo6
chr16	19669350	19755493	Myo9b	23.9787	30.7694	19.9615	22.8036	13.9573	18.1353	1.2832	1.14238	1.29934	1.24164	NO	Myo9b
chr15	26032760	26052774	Naa30	7.55401	9.20842	6.93052	8.31683	7.8022	9.44617	1.21901	1.20003	1.21071	1.20992	NO	Naa30
chr1	222478021	222495382	Naa40	4.6653	5.31693	4.59785	5.4709	4.88305	5.84819	1.13968	1.18988	1.19765	1.17574	NO	Naa40
chr9	53906030	53945474	Nab1	15.1969	16.7805	13.1457	14.828	19.9591	22.538	1.10421	1.12797	1.12921	1.12046	NO	Nab1
chr1	216715352	216751742	Nap1l4	36.6879	40.6074	37.9273	42.3595	34.6781	36.4471	1.10683	1.11686	1.05101	1.09157	NO	No_Homolog
chr3	143016935	143064002	Napb	3.32838	4.11063	2.99522	3.96734	5.40883	6.12606	1.23503	1.32456	1.1326	1.23073	NO	Napb
chr4	9965323	10004650	Napepld	6.917	7.49459	5.61052	6.7107	8.91947	10.309	1.0835	1.19609	1.15579	1.14513	NO	Napepld
chr10	110445765	110463735	Narf	23.413	25.1834	22.9237	25.9526	21.6514	23.1069	1.07561	1.13213	1.06722	1.09165	NO	Narf
chr13	52260474	52515016	Nav1	3.34146	4.62367	3.50373	4.65742	5.32316	6.46323	1.38373	1.32927	1.21417	1.30906	NO	NA
chr7	52164805	52967053	Nav3	0.805734	0.985879	0.572405	0.720987	1.57064	1.68472	1.22358	1.25957	1.07264	1.18526	NO	Nav3
chr5	157524569	157535701	Nbl1	13.2097	15.6578	14.7197	17.7857	24.136	26.9669	1.18533	1.2083	1.11729	1.1703	NO	Nbl1
chr10	89455202	89483791	Nbr1	91.7698	101.805	76.3057	87.6882	95.6041	105.192	1.10935	1.14917	1.10029	1.1196	NO	Nbr1
chr8	117601035	117612302	Nckipsd	7.20058	9.27856	8.6763	10.4569	10.5443	11.9335	1.28859	1.20523	1.13174	1.20852	NO	Nckipsd
chr9	93363867	93377643	Ncl	121.191	134.901	116.393	132.211	107.99	115.384	1.11313	1.1359	1.06847	1.10583	NO	No_Homolog
chr3	162692176	162790737	Ncoa3	3.09763	4.35898	3.16998	3.70709	3.97089	4.92659	1.4072	1.16944	1.24068	1.27244	NO	Ncoa3
chr10	860513	904624	Nde1	1.91097	2.14561	2.32154	2.51599	1.68239	1.79644	1.12278	1.08376	1.06779	1.09145	NO	Nde1
chr15	89407426	89458983	Ndfip2	40.7696	47.611	37.4042	42.2264	39.7094	45.1614	1.16781	1.12892	1.1373	1.14468	NO	Ndfip2
chr3	2466698	2474928	Ndor1	17.0607	21.1252	16.2409	18.7215	11.1989	13.24	1.23824	1.15273	1.18226	1.19108	NO	Ndor1
chr6	62796951	62798384	Ndufa10l1	16.883	17.8216	16.7548	18.2481	13.0172	13.8977	1.0556	1.08913	1.06764	1.07079	NO	Ndufa10
chr5	24297169	24320804	Ndufaf6	5.15009	6.27975	4.25063	5.34138	3.55226	4.13414	1.21935	1.25661	1.16381	1.21326	NO	Ndufaf6
chr10	14090128	14092289	Ndufb10	91.2126	87.7524	96.5571	92.1642	94.2917	87.9409	0.962065	0.954504	0.932647	0.949739	NO	Ndufb10
chr17	22984792	23257453	Nedd9	4.51271	5.03796	4.02914	4.24764	7.63161	8.46825	1.11639	1.05423	1.10963	1.09342	NO	Nedd9
chr8	113703406	113937097	Nek11	1.20061	1.37077	0.998546	1.19447	0.820151	0.941935	1.14173	1.19621	1.14849	1.16215	NO	Nek11
chr10	65404489	65439059	Nek8	5.24054	6.88518	4.49824	5.72995	3.4	4.22371	1.31383	1.27382	1.24227	1.27664	NO	Nek8
[truncated: 713 more rows]

## Sheet: Supplementary Table 4
Supplementary Table 4. Functional annotation of genes upregulated by INGAP-PP treatment (p<0.05) with significant pathway enrichment (p<0.05, FDR<0.05). Categories discussed in the main text are highlighted in yellow. Top 20 genes are shown for categories mentioned in the text (Higlighted in yellow)
[truncated: 423 more rows]

[truncated: 5 more sheets: Supplementary Table 5, Supplementary Table 6, Supplementary Table 7, Supplementary Table 8, Supplementary Table 9]
